# Supplementary material for: The H3K27me3 demethylase REF6 promotes leaf senescence through directly activating major senescence regulatory and functional genes in Arabidopsis
Source: PLoS Genet. 2019 Apr 10;15(4):e1008068. doi: 10.1371/journal.pgen.1008068 (PMC6457497; doi:10.1371/journal.pgen.1008068)
Supplement: S1 Table — (XLSX) [file pgen.1008068.s008.xlsx]

## Sheet: Sheet1
Supplementary Dataset 2.The expression level of 1,319 differently expressed genes between Col-0 and ref6-1 in 10-day-seedings.
Gene ID	C10 FPKM	R10 FPKM	log2(R10/C10)	Pvalue(C10-vs-R10)	Other Gene ID	GO
818120	3.636	0.013	-8.07882	7.58118e-58	BPC7	GO:0051252//regulation of RNA metabolic process;GO:0044238//primary metabolic process;GO:0009723//response to ethylene;GO:0006807//nitrogen compound metabolic process;GO:1901576//organic substance biosynthetic process;GO:0031326//regulation of cellular biosynthetic process;GO:0009987//cellular process;GO:0009719//response to endogenous stimulus;GO:0080090//regulation of primary metabolic process;…
837630	1.083	0.02	-5.5936	1.87616e-24	NAC004	GO:0044271//cellular nitrogen compound biosynthetic process;GO:0046483//heterocycle metabolic process;GO:0071704//organic substance metabolic process;GO:0043170//macromolecule metabolic process;GO:0019222//regulation of metabolic process;GO:1901362//organic cyclic compound biosynthetic process;GO:2000112//regulation of cellular macromolecule biosynthetic process;GO:0018130//heterocycle biosynthet…
835370	1.516	0.02	-6.20684	2.28298e-36	MXC20.16
828823	1.303	0.023	-5.86687	2.0905e-15	SESA2	GO:0019901//protein kinase binding;GO:0019900//kinase binding;GO:0019899//enzyme binding;GO:0045735//nutrient reservoir activity;GO:0043424//protein histidine kinase binding;GO:0005488//binding;GO:0005515//protein binding;
824536	1.423	0.023	-5.91553	3.64659e-30	F5K20.1	GO:1903362//regulation of cellular protein catabolic process;GO:0009896//positive regulation of catabolic process;GO:0008152//metabolic process;GO:0032268//regulation of cellular protein metabolic process;GO:0043170//macromolecule metabolic process;GO:0031331//positive regulation of cellular catabolic process;GO:0006511//ubiquitin-dependent protein catabolic process;GO:0019538//protein metabolic …
28718304	1.473	0.036	-5.27461	1.25955e-05	28718304
820748	2.183	0.04	-5.79872	4.25049e-41	CUC1	GO:0051171//regulation of nitrogen compound metabolic process;GO:2000112//regulation of cellular macromolecule biosynthetic process;GO:0016070//RNA metabolic process;GO:0044238//primary metabolic process;GO:0048856//anatomical structure development;GO:0097659//nucleic acid-templated transcription;GO:0001763//morphogenesis of a branching structure;GO:0032501//multicellular organismal process;GO:00…
843916	2.253	0.04	-5.84153	3.63366e-15	LCR67	GO:0044419//interspecies interaction between organisms;GO:0031640//killing of cells of other organism;GO:0051707//response to other organism;GO:0001906//cell killing;GO:0035821//modification of morphology or physiology of other organism;GO:0006952//defense response;GO:0009605//response to external stimulus;GO:0006950//response to stress;GO:0051704//multi-organism process;GO:0044364//disruption of…
840158	3.46	0.043	-6.27402	1.41166e-169	MYC2	GO:0006357//regulation of transcription from RNA polymerase II promoter;GO:1901362//organic cyclic compound biosynthetic process;GO:0034654//nucleobase-containing compound biosynthetic process;GO:0071396//cellular response to lipid;GO:0097659//nucleic acid-templated transcription;GO:0007165//signal transduction;GO:0006355//regulation of transcription, DNA-templated;GO:0071495//cellular response t…
821249	1.263	0.06	-4.38946	2.09831e-29	CHAT	GO:1901568//fatty acid derivative metabolic process;GO:0019752//carboxylic acid metabolic process;GO:0019372//lipoxygenase pathway;GO:0044238//primary metabolic process;GO:0006082//organic acid metabolic process;GO:0010597//green leaf volatile biosynthetic process;GO:0009987//cellular process;GO:0006629//lipid metabolic process;GO:0006690//icosanoid metabolic process;GO:0044281//small molecule me…
842135	1.023	0.07	-3.92921	9.07664e-24	T8L23.6	GO:0071840//cellular component organization or biogenesis;GO:0016043//cellular component organization;GO:0071554//cell wall organization or biogenesis;GO:0071555//cell wall organization;GO:0009987//cellular process;GO:0045229//external encapsulating structure organization;GO:0005618//cell wall;GO:0044464//cell part;GO:0005623//cell;GO:0071944//cell periphery;GO:0009505//plant-type cell wall;GO:00…
820698	1.403	0.07	-4.40096	2.57942e-20	820698	GO:0000375//RNA splicing, via transesterification reactions;GO:0006397//mRNA processing;GO:0044237//cellular metabolic process;GO:0034660//ncRNA metabolic process;GO:0016072//rRNA metabolic process;GO:0000398//mRNA splicing, via spliceosome;GO:0016071//mRNA metabolic process;GO:0044260//cellular macromolecule metabolic process;GO:0045292//mRNA cis splicing, via spliceosome;GO:0090304//nucleic aci…
833883	5.86	0.076	-6.25657	2.73357e-73	K15E6.90	GO:0005576//extracellular region;GO:0005623//cell;GO:0044464//cell part;GO:0030312//external encapsulating structure;GO:0048046//apoplast;GO:0071944//cell periphery;GO:0005618//cell wall;GO:0005488//binding;GO:0046872//metal ion binding;GO:0043169//cation binding;GO:0030145//manganese ion binding;GO:0045735//nutrient reservoir activity;GO:0043167//ion binding;GO:0046914//transition metal ion bind…
835861	1.203	0.08	-3.93464	1.67216e-17	MUA2.15
834529	1.76	0.083	-4.39277	2.30228e-43	K21C13.17
829823	1.343	0.086	-3.9535	6.5835e-34	AP22.80	GO:0045735//nutrient reservoir activity;
828822	1.106	0.093	-3.56323	1.00047e-10	SESA1	GO:0045735//nutrient reservoir activity;
840190	1.28	0.106	-3.61879	1.57645e-43	SBT3.3	GO:0009607//response to biotic stimulus;GO:0006950//response to stress;GO:0051704//multi-organism process;GO:0006952//defense response;GO:0050896//response to stimulus;GO:0043207//response to external biotic stimulus;GO:0098542//defense response to other organism;GO:0009617//response to bacterium;GO:0009682//induced systemic resistance;GO:0002376//immune system process;GO:0042742//defense respons…
833720	4.016	0.11	-5.19221	1.93542e-80	T25O11.9
828075	1.13	0.12	-3.2247	2.74784e-13	F2N1.33	GO:0005737//cytoplasm;GO:0005622//intracellular;GO:0043226//organelle;GO:0044424//intracellular part;GO:0005623//cell;GO:0044464//cell part;GO:0043227//membrane-bounded organelle;GO:0043231//intracellular membrane-bounded organelle;GO:0043229//intracellular organelle;GO:0005634//nucleus;
817282	1.256	0.12	-3.37788	2.28844e-36	EPR1	GO:0032501//multicellular organismal process;GO:0042545//cell wall modification;GO:0007275//multicellular organism development;GO:0071555//cell wall organization;GO:0016043//cellular component organization;GO:0009845//seed germination;GO:0071840//cellular component organization or biogenesis;GO:0009664//plant-type cell wall organization;GO:0009987//cellular process;GO:0009791//post-embryonic deve…
834624	2.326	0.14	-4.07004	2.54203e-83	K15I22.4	GO:0043170//macromolecule metabolic process;GO:0019538//protein metabolic process;GO:0009987//cellular process;GO:0006468//protein phosphorylation;GO:0006796//phosphate-containing compound metabolic process;GO:0006807//nitrogen compound metabolic process;GO:0044260//cellular macromolecule metabolic process;GO:0006464//cellular protein modification process;GO:0006793//phosphorus metabolic process;…
838719	1.386	0.146	-3.2019	1.19786e-37	WAK3	GO:0050896//response to stimulus;GO:0009987//cellular process;GO:0023052//signaling;GO:0051716//cellular response to stimulus;GO:0007154//cell communication;GO:0007166//cell surface receptor signaling pathway;GO:0065007//biological regulation;GO:0007165//signal transduction;GO:0050789//regulation of biological process;GO:0050794//regulation of cellular process;GO:0044425//membrane part;GO:0016021…
816332	1.933	0.146	-3.73094	4.09321e-46	F8D23.3	GO:0006970//response to osmotic stress;GO:0006950//response to stress;GO:0009628//response to abiotic stimulus;GO:0009651//response to salt stress;GO:0050896//response to stimulus;GO:0016021//integral component of membrane;GO:0044425//membrane part;GO:0016020//membrane;GO:0031224//intrinsic component of membrane;GO:0097367//carbohydrate derivative binding;GO:0016787//hydrolase activity;GO:0035639…
828881	1.546	0.15	-3.37788	5.33607e-19	HSP21	GO:0000302//response to reactive oxygen species;GO:0009889//regulation of biosynthetic process;GO:0060255//regulation of macromolecule metabolic process;GO:0019438//aromatic compound biosynthetic process;GO:0044249//cellular biosynthetic process;GO:0050896//response to stimulus;GO:1901700//response to oxygen-containing compound;GO:0009059//macromolecule biosynthetic process;GO:0065007//biological…
827739	3.79	0.153	-4.6254	3.15817e-74	F18F4.50	GO:0044425//membrane part;GO:0016021//integral component of membrane;GO:0031224//intrinsic component of membrane;GO:0016020//membrane;
842802	2.62	0.156	-4.03625	3.27056e-61	CYP89A6	GO:0044550//secondary metabolite biosynthetic process;GO:0009058//biosynthetic process;GO:0008152//metabolic process;GO:0019748//secondary metabolic process;GO:0005737//cytoplasm;GO:0012505//endomembrane system;GO:0044424//intracellular part;GO:0005622//intracellular;GO:0005623//cell;GO:0043231//intracellular membrane-bounded organelle;GO:0005783//endoplasmic reticulum;GO:0044464//cell part;GO:00…
842848	4.61	0.16	-4.83428	5.0492e-93	T8F5.15
838014	5.356	0.166	-5.04049	2.69742e-108	MIOX1	GO:0044248//cellular catabolic process;GO:0044238//primary metabolic process;GO:0044249//cellular biosynthetic process;GO:0019751//polyol metabolic process;GO:0008152//metabolic process;GO:0046394//carboxylic acid biosynthetic process;GO:0006732//coenzyme metabolic process;GO:0016051//carbohydrate biosynthetic process;GO:0044283//small molecule biosynthetic process;GO:0044262//cellular carbohydra…
818354	10.47	0.166	-6.01667	2.08117e-214	ChlAKR	GO:0055114//oxidation-reduction process;GO:0008152//metabolic process;GO:0009414//response to water deprivation;GO:0009409//response to cold;GO:0050896//response to stimulus;GO:0009266//response to temperature stimulus;GO:0009415//response to water;GO:0006950//response to stress;GO:0006970//response to osmotic stress;GO:0009651//response to salt stress;GO:0010035//response to inorganic substance;…
823710	3.43	0.17	-4.33384	1.17727e-98	823710	GO:0071941//nitrogen cycle metabolic process;GO:0008152//metabolic process;GO:0006820//anion transport;GO:0071470//cellular response to osmotic stress;GO:0015698//inorganic anion transport;GO:0044281//small molecule metabolic process;GO:0006950//response to stress;GO:0044237//cellular metabolic process;GO:0006082//organic acid metabolic process;GO:0071214//cellular response to abiotic stimulus;GO…
835468	2.77	0.173	-4.0778	9.24735e-52	ENODL1	GO:0031225//anchored component of membrane;GO:0031226//intrinsic component of plasma membrane;GO:0005623//cell;GO:0071944//cell periphery;GO:0046658//anchored component of plasma membrane;GO:0016020//membrane;GO:0031224//intrinsic component of membrane;GO:0044464//cell part;GO:0044425//membrane part;GO:0044459//plasma membrane part;GO:0005886//plasma membrane;GO:0009055//electron transfer activit…
836527	2.033	0.19	-3.40423	3.77984e-43	NAC103	GO:0046483//heterocycle metabolic process;GO:0080090//regulation of primary metabolic process;GO:0065007//biological regulation;GO:1901360//organic cyclic compound metabolic process;GO:0090304//nucleic acid metabolic process;GO:0044238//primary metabolic process;GO:1901362//organic cyclic compound biosynthetic process;GO:0050794//regulation of cellular process;GO:0019219//regulation of nucleobase…
836042	1.01	0.2	-2.33057	1.46885e-08	MNC17.7	GO:1901360//organic cyclic compound metabolic process;GO:1901566//organonitrogen compound biosynthetic process;GO:0008152//metabolic process;GO:0043604//amide biosynthetic process;GO:0022613//ribonucleoprotein complex biogenesis;GO:0090304//nucleic acid metabolic process;GO:0016072//rRNA metabolic process;GO:0006807//nitrogen compound metabolic process;GO:0019538//protein metabolic process;GO:000…
821692	1.123	0.2	-2.48669	9.411e-18	821692	GO:0030246//carbohydrate binding;GO:0005488//binding;
835344	1.126	0.203	-2.45343	3.57735e-08	F6N7.16	GO:0050801//ion homeostasis;GO:0030003//cellular cation homeostasis;GO:0019725//cellular homeostasis;GO:0055065//metal ion homeostasis;GO:0055082//cellular chemical homeostasis;GO:0065008//regulation of biological quality;GO:0051234//establishment of localization;GO:0006811//ion transport;GO:0046916//cellular transition metal ion homeostasis;GO:0065007//biological regulation;GO:0006810//transport…
10723103	1.23	0.203	-2.58661	5.02652e-20	10723103	GO:0044267//cellular protein metabolic process;GO:0044257//cellular protein catabolic process;GO:0030163//protein catabolic process;GO:0009057//macromolecule catabolic process;GO:0009987//cellular process;GO:0009056//catabolic process;GO:0006807//nitrogen compound metabolic process;GO:0019941//modification-dependent protein catabolic process;GO:0044248//cellular catabolic process;GO:1901565//orga…
842817	1.743	0.203	-3.11717	1.14937e-25	842817	GO:0031224//intrinsic component of membrane;GO:0016020//membrane;GO:0044425//membrane part;GO:0016021//integral component of membrane;
831852	1.286	0.22	-2.54036	2.04796e-20	F12E4.130	GO:0043227//membrane-bounded organelle;GO:0009536//plastid;GO:0009507//chloroplast;GO:0005622//intracellular;GO:0043231//intracellular membrane-bounded organelle;GO:0005623//cell;GO:0044424//intracellular part;GO:0043229//intracellular organelle;GO:0043226//organelle;GO:0044444//cytoplasmic part;GO:0005737//cytoplasm;GO:0044464//cell part;
839485	1.036	0.223	-2.20129	3.57177e-09	T14P4.23	GO:0031224//intrinsic component of membrane;GO:0044425//membrane part;GO:0016020//membrane;GO:0016021//integral component of membrane;
3771541	1.113	0.223	-2.33057	0.000133749	3771541	GO:0051707//response to other organism;GO:0044364//disruption of cells of other organism;GO:0009605//response to external stimulus;GO:0043207//response to external biotic stimulus;GO:0009620//response to fungus;GO:0009607//response to biotic stimulus;GO:0050832//defense response to fungus;GO:0006950//response to stress;GO:0050896//response to stimulus;GO:0044419//interspecies interaction between …
821554	1.22	0.23	-2.41383	2.37167e-21	CYP705A20	GO:0019748//secondary metabolic process;GO:0009058//biosynthetic process;GO:0008152//metabolic process;GO:0044550//secondary metabolite biosynthetic process;GO:0016020//membrane;GO:0044425//membrane part;GO:0031224//intrinsic component of membrane;GO:0016021//integral component of membrane;GO:0046906//tetrapyrrole binding;GO:0003824//catalytic activity;GO:0005506//iron ion binding;GO:0016709//oxi…
28716643	1.176	0.233	-2.33057	6.20631e-06	28716643
828617	2.183	0.233	-3.22706	2.25858e-23	OLEO1	GO:0003006//developmental process involved in reproduction;GO:0048731//system development;GO:0051235//maintenance of location;GO:0044703//multi-organism reproductive process;GO:0000003//reproduction;GO:0009409//response to cold;GO:0051179//localization;GO:0033036//macromolecule localization;GO:0007275//multicellular organism development;GO:0006950//response to stress;GO:0065008//regulation of bio…
819576	6.346	0.233	-4.83014	5.74498e-190	T6K12.17	GO:0050794//regulation of cellular process;GO:0007165//signal transduction;GO:0050896//response to stimulus;GO:0009987//cellular process;GO:0065007//biological regulation;GO:0050789//regulation of biological process;GO:0051716//cellular response to stimulus;GO:0007154//cell communication;GO:0023052//signaling;GO:0031224//intrinsic component of membrane;GO:0016020//membrane;GO:0044425//membrane pa…
842745	2.403	0.24	-3.34254	2.12765e-46	F15H21.12	GO:0097659//nucleic acid-templated transcription;GO:0009058//biosynthetic process;GO:0046483//heterocycle metabolic process;GO:0009059//macromolecule biosynthetic process;GO:0009873//ethylene-activated signaling pathway;GO:0065007//biological regulation;GO:0006807//nitrogen compound metabolic process;GO:0016070//RNA metabolic process;GO:0044237//cellular metabolic process;GO:0090304//nucleic acid…
823533	3.283	0.246	-3.72213	4.01136e-60	823533	GO:0044238//primary metabolic process;GO:0019538//protein metabolic process;GO:0006511//ubiquitin-dependent protein catabolic process;GO:0030163//protein catabolic process;GO:0043632//modification-dependent macromolecule catabolic process;GO:0044237//cellular metabolic process;GO:0044257//cellular protein catabolic process;GO:1901575//organic substance catabolic process;GO:0043170//macromolecule …
826545	2.24	0.26	-3.11298	1.42636e-16	GASA3	GO:0070887//cellular response to chemical stimulus;GO:0009719//response to endogenous stimulus;GO:0033993//response to lipid;GO:0001101//response to acid chemical;GO:0065007//biological regulation;GO:0009739//response to gibberellin;GO:0023052//signaling;GO:0007165//signal transduction;GO:0071495//cellular response to endogenous stimulus;GO:0009755//hormone-mediated signaling pathway;GO:1901701//…
831173	7.023	0.26	-4.68264	2.29296e-210	PBS3	GO:0070482//response to oxygen levels;GO:0071704//organic substance metabolic process;GO:0010941//regulation of cell death;GO:0050776//regulation of immune response;GO:0048518//positive regulation of biological process;GO:0010112//regulation of systemic acquired resistance;GO:0010033//response to organic substance;GO:0006082//organic acid metabolic process;GO:0002682//regulation of immune system …
822481	2.7	0.283	-3.24568	4.21559e-61	822481	GO:0044444//cytoplasmic part;GO:0044424//intracellular part;GO:0043226//organelle;GO:0044464//cell part;GO:0005783//endoplasmic reticulum;GO:0043229//intracellular organelle;GO:0016020//membrane;GO:0005622//intracellular;GO:0005623//cell;GO:0043227//membrane-bounded organelle;GO:0044425//membrane part;GO:0005737//cytoplasm;GO:0012505//endomembrane system;GO:0031224//intrinsic component of membran…
838128	1.056	0.293	-1.84514	3.29137e-06	IAA5	GO:0050789//regulation of biological process;GO:0044260//cellular macromolecule metabolic process;GO:0032774//RNA biosynthetic process;GO:0060255//regulation of macromolecule metabolic process;GO:0007154//cell communication;GO:0080090//regulation of primary metabolic process;GO:0071310//cellular response to organic substance;GO:0071495//cellular response to endogenous stimulus;GO:0016070//RNA met…
827042	1.946	0.296	-2.71446	1.67344e-16	DL3070W	GO:0010228//vegetative to reproductive phase transition of meristem;GO:0048856//anatomical structure development;GO:0048608//reproductive structure development;GO:0000003//reproduction;GO:0010038//response to metal ion;GO:0006952//defense response;GO:0022414//reproductive process;GO:0010043//response to zinc ion;GO:0061458//reproductive system development;GO:0009791//post-embryonic development;GO…
28720168	1.12	0.3	-1.89851	6.1561e-10	28720168	GO:0003824//catalytic activity;GO:0008233//peptidase activity;GO:0140096//catalytic activity, acting on a protein;GO:0016787//hydrolase activity;
814687	1.15	0.3	-1.94355	3.96938e-08	F2I9.20	GO:0044425//membrane part;GO:0016020//membrane;GO:0031224//intrinsic component of membrane;GO:0016021//integral component of membrane;
821217	1.046	0.303	-1.6008	6.98368e-12	ACR6	GO:0043168//anion binding;GO:0036094//small molecule binding;GO:0031406//carboxylic acid binding;GO:0016597//amino acid binding;GO:0005488//binding;GO:0043177//organic acid binding;GO:0043167//ion binding;
828421	2.576	0.306	-3.0736	3.38397e-56	CRK14	GO:0036211//protein modification process;GO:0006952//defense response;GO:0043412//macromolecule modification;GO:0006796//phosphate-containing compound metabolic process;GO:0043170//macromolecule metabolic process;GO:0006793//phosphorus metabolic process;GO:0006468//protein phosphorylation;GO:0098542//defense response to other organism;GO:0008152//metabolic process;GO:0042742//defense response to …
830348	1.143	0.316	-1.86805	9.70489e-19	MUK11.2	GO:0009987//cellular process;GO:0050896//response to stimulus;GO:0050794//regulation of cellular process;GO:0023052//signaling;GO:0007154//cell communication;GO:0007165//signal transduction;GO:0050789//regulation of biological process;GO:0051716//cellular response to stimulus;GO:0065007//biological regulation;GO:0016021//integral component of membrane;GO:0016020//membrane;GO:0031224//intrinsic co…
819400	1.166	0.316	-1.87642	4.73447e-06	T9J23.13	GO:0009987//cellular process;GO:0065008//regulation of biological quality;GO:0050794//regulation of cellular process;GO:0050789//regulation of biological process;GO:0045454//cell redox homeostasis;GO:0042592//homeostatic process;GO:0019725//cellular homeostasis;GO:0065007//biological regulation;GO:0044464//cell part;GO:0005737//cytoplasm;GO:0005623//cell;GO:0005622//intracellular;GO:0044424//intr…
834530	2.17	0.316	-2.83381	1.63247e-27	K21C13.18	GO:0005737//cytoplasm;GO:0044464//cell part;GO:0005623//cell;GO:0005622//intracellular;GO:0044424//intracellular part;GO:0003824//catalytic activity;GO:0016740//transferase activity;GO:0004364//glutathione transferase activity;GO:0016765//transferase activity, transferring alkyl or aryl (other than methyl) groups;
6241153	2.683	0.316	-3.10056	1.05313e-29	6241153	GO:0016020//membrane;GO:0031224//intrinsic component of membrane;GO:0044425//membrane part;GO:0016021//integral component of membrane;
842553	1.083	0.32	-1.6866	2.70017e-12	FMO GS-OX3	GO:0019757//glycosinolate metabolic process;GO:1901659//glycosyl compound biosynthetic process;GO:0044281//small molecule metabolic process;GO:0019760//glucosinolate metabolic process;GO:0044550//secondary metabolite biosynthetic process;GO:0019758//glycosinolate biosynthetic process;GO:0019761//glucosinolate biosynthetic process;GO:0006790//sulfur compound metabolic process;GO:0071704//organic s…
837985	1.253	0.326	-1.90771	2.70177e-15	F7A19.34	GO:0031224//intrinsic component of membrane;GO:0016021//integral component of membrane;GO:0016020//membrane;GO:0044425//membrane part;GO:0097367//carbohydrate derivative binding;GO:0000166//nucleotide binding;GO:0102487//dUTP phosphohydrolase activity;GO:0032553//ribonucleotide binding;GO:0035639//purine ribonucleoside triphosphate binding;GO:1901363//heterocyclic compound binding;GO:0102491//dGT…
826958	1.943	0.326	-2.58407	1.63664e-30	TPS12	GO:0008610//lipid biosynthetic process;GO:0006721//terpenoid metabolic process;GO:0009058//biosynthetic process;GO:1901576//organic substance biosynthetic process;GO:0050896//response to stimulus;GO:0006793//phosphorus metabolic process;GO:0006950//response to stress;GO:0006720//isoprenoid metabolic process;GO:0006796//phosphate-containing compound metabolic process;GO:0045338//farnesyl diphospha…
819184	2.536	0.326	-2.94724	2.02391e-24	BAP2	GO:0050896//response to stimulus;GO:0006952//defense response;GO:0006950//response to stress;GO:0016020//membrane;
826616	5.28	0.33	-4.00434	3.08171e-72	ATHSP22.0	GO:0050896//response to stimulus;GO:0009408//response to heat;GO:0009628//response to abiotic stimulus;GO:0009266//response to temperature stimulus;GO:0006950//response to stress;GO:0005737//cytoplasm;GO:0043226//organelle;GO:0043227//membrane-bounded organelle;GO:0044464//cell part;GO:0043231//intracellular membrane-bounded organelle;GO:0044444//cytoplasmic part;GO:0005623//cell;GO:0043229//intr…
821687	3.436	0.333	-3.36063	1.27493e-73	821687	GO:0010468//regulation of gene expression;GO:0044260//cellular macromolecule metabolic process;GO:0051252//regulation of RNA metabolic process;GO:0006351//transcription, DNA-templated;GO:2000112//regulation of cellular macromolecule biosynthetic process;GO:0016070//RNA metabolic process;GO:0097659//nucleic acid-templated transcription;GO:0009059//macromolecule biosynthetic process;GO:0044271//cel…
835048	1.36	0.346	-1.97399	1.70353e-23	K21G20.6	GO:0005488//binding;GO:0030246//carbohydrate binding;
818856	1.103	0.35	-1.6525	8.59956e-14	F14N22.17	GO:0005623//cell;GO:0005829//cytosol;GO:0005622//intracellular;GO:0044424//intracellular part;GO:0044444//cytoplasmic part;GO:0005737//cytoplasm;GO:0044464//cell part;
841481	1.19	0.35	-1.67849	2.55524e-07	F11F12.9	GO:0043231//intracellular membrane-bounded organelle;GO:0044464//cell part;GO:0043229//intracellular organelle;GO:0044424//intracellular part;GO:0005634//nucleus;GO:0043227//membrane-bounded organelle;GO:0043226//organelle;GO:0005623//cell;GO:0005622//intracellular;
816436	2.61	0.353	-2.88952	5.23448e-73	FRK1	GO:0006952//defense response;GO:0051704//multi-organism process;GO:0043207//response to external biotic stimulus;GO:0050896//response to stimulus;GO:0098542//defense response to other organism;GO:0051707//response to other organism;GO:0009605//response to external stimulus;GO:0006950//response to stress;GO:0042742//defense response to bacterium;GO:0009617//response to bacterium;GO:0009607//respon…
830943	1.146	0.356	-1.68876	2.04305e-13	AED1	GO:0006950//response to stress;GO:0071704//organic substance metabolic process;GO:0043170//macromolecule metabolic process;GO:0051704//multi-organism process;GO:0009627//systemic acquired resistance;GO:1901564//organonitrogen compound metabolic process;GO:0098542//defense response to other organism;GO:0006952//defense response;GO:0009057//macromolecule catabolic process;GO:0050896//response to st…
827741	4.136	0.356	-3.5322	2.79264e-68	F18F4.70	GO:0045229//external encapsulating structure organization;GO:0071554//cell wall organization or biogenesis;GO:0016043//cellular component organization;GO:0071555//cell wall organization;GO:0071840//cellular component organization or biogenesis;GO:0009987//cellular process;GO:0044446//intracellular organelle part;GO:0043226//organelle;GO:0005623//cell;GO:0005794//Golgi apparatus;GO:0016020//membra…
817109	1.24	0.36	-1.78123	1.06603e-12	MOT1	GO:0051179//localization;GO:0015689//molybdate ion transport;GO:0006811//ion transport;GO:0006810//transport;GO:0006820//anion transport;GO:0051234//establishment of localization;GO:0015698//inorganic anion transport;GO:0005623//cell;GO:0043229//intracellular organelle;GO:0044446//intracellular organelle part;GO:0044444//cytoplasmic part;GO:0005773//vacuole;GO:0005739//mitochondrion;GO:0044429//m…
833753	1.02	0.366	-1.47441	3.73022e-07	K12B20.23
828420	1.353	0.366	-1.88116	5.22832e-22	CRK13	GO:0042742//defense response to bacterium;GO:0008152//metabolic process;GO:0045087//innate immune response;GO:0006796//phosphate-containing compound metabolic process;GO:0044267//cellular protein metabolic process;GO:0042221//response to chemical;GO:0002376//immune system process;GO:0034050//host programmed cell death induced by symbiont;GO:0006464//cellular protein modification process;GO:000998…
829797	1.87	0.366	-2.34568	2.26696e-26	MPK14	GO:0060255//regulation of macromolecule metabolic process;GO:0050789//regulation of biological process;GO:0065007//biological regulation;GO:0010468//regulation of gene expression;GO:0019222//regulation of metabolic process;GO:0043229//intracellular organelle;GO:0005737//cytoplasm;GO:0043227//membrane-bounded organelle;GO:0044464//cell part;GO:0043226//organelle;GO:0005622//intracellular;GO:004323…
28721153	6.963	0.366	-4.23682	4.20167e-10	28721153
822216	3.163	0.37	-3.10253	1.87598e-53	CYP71B17	GO:0044550//secondary metabolite biosynthetic process;GO:0019748//secondary metabolic process;GO:0009058//biosynthetic process;GO:0008152//metabolic process;GO:0016020//membrane;GO:0016021//integral component of membrane;GO:0031224//intrinsic component of membrane;GO:0044425//membrane part;GO:0003824//catalytic activity;GO:0043167//ion binding;GO:0016705//oxidoreductase activity, acting on paired…
836106	1.04	0.373	-1.46807	0.000210226	836106	GO:0001101//response to acid chemical;GO:0009719//response to endogenous stimulus;GO:0071370//cellular response to gibberellin stimulus;GO:0042221//response to chemical;GO:0010033//response to organic substance;GO:0071229//cellular response to acid chemical;GO:0071495//cellular response to endogenous stimulus;GO:1901700//response to oxygen-containing compound;GO:0070887//cellular response to chem…
841206	1.276	0.376	-1.75137	8.75156e-24	RLP7	GO:0031224//intrinsic component of membrane;GO:0044425//membrane part;GO:0016021//integral component of membrane;GO:0016020//membrane;
3769752	1.306	0.376	-1.78394	1.3252e-09	3769752	GO:0006508//proteolysis;GO:0030163//protein catabolic process;GO:0009056//catabolic process;GO:1901575//organic substance catabolic process;GO:0044265//cellular macromolecule catabolic process;GO:0009057//macromolecule catabolic process;GO:0019941//modification-dependent protein catabolic process;GO:0010498//proteasomal protein catabolic process;GO:0006511//ubiquitin-dependent protein catabolic p…
828959	1.486	0.376	-1.99859	1.06372e-16	F20O9.100	GO:0044238//primary metabolic process;GO:0019752//carboxylic acid metabolic process;GO:0008152//metabolic process;GO:0006520//cellular amino acid metabolic process;GO:0009058//biosynthetic process;GO:0006082//organic acid metabolic process;GO:1901564//organonitrogen compound metabolic process;GO:0009987//cellular process;GO:0044281//small molecule metabolic process;GO:0043436//oxoacid metabolic p…
3767587	7.47	0.376	-4.31257	3.07033e-101	F8A5.26	GO:0003824//catalytic activity;GO:0016491//oxidoreductase activity;
836001	1.303	0.38	-1.77683	2.93857e-21	K19M22.3	GO:0031224//intrinsic component of membrane;GO:0005576//extracellular region;GO:0016020//membrane;GO:0044425//membrane part;GO:0016021//integral component of membrane;GO:0008236//serine-type peptidase activity;GO:0004252//serine-type endopeptidase activity;GO:0070011//peptidase activity, acting on L-amino acid peptides;GO:0008233//peptidase activity;GO:0140096//catalytic activity, acting on a pro…
843417	2.11	0.38	-2.47331	1.53386e-20	EHB1	GO:0010646//regulation of cell communication;GO:0009719//response to endogenous stimulus;GO:0043547//positive regulation of GTPase activity;GO:0071229//cellular response to acid chemical;GO:0009605//response to external stimulus;GO:0071215//cellular response to abscisic acid stimulus;GO:1901700//response to oxygen-containing compound;GO:1905959//positive regulation of cellular response to alcohol…
839194	1.46	0.383	-1.9283	1.78657e-24	T1K7.9	GO:0065007//biological regulation;GO:0040008//regulation of growth;GO:0051179//localization;GO:0051234//establishment of localization;GO:0050789//regulation of biological process;GO:0006810//transport;GO:0044464//cell part;GO:0005737//cytoplasm;GO:0043227//membrane-bounded organelle;GO:0005773//vacuole;GO:0043229//intracellular organelle;GO:0043231//intracellular membrane-bounded organelle;GO:004…
842978	3.283	0.383	-3.10316	3.62814e-37	ABO3	GO:0009058//biosynthetic process;GO:1901701//cellular response to oxygen-containing compound;GO:0044237//cellular metabolic process;GO:0006351//transcription, DNA-templated;GO:0051252//regulation of RNA metabolic process;GO:0046483//heterocycle metabolic process;GO:0044249//cellular biosynthetic process;GO:0009719//response to endogenous stimulus;GO:0006139//nucleobase-containing compound metabol…
824344	3.65	0.386	-3.23571	1.04171e-38	EM1	GO:0009737//response to abscisic acid;GO:0010033//response to organic substance;GO:0001101//response to acid chemical;GO:0009725//response to hormone;GO:0033993//response to lipid;GO:0050896//response to stimulus;GO:0042221//response to chemical;GO:0009719//response to endogenous stimulus;GO:0097305//response to alcohol;GO:1901700//response to oxygen-containing compound;GO:0005622//intracellular;…
819165	4.63	0.39	-3.56954	1.21892e-125	CYP76C2	GO:0009058//biosynthetic process;GO:0019748//secondary metabolic process;GO:0008152//metabolic process;GO:0044550//secondary metabolite biosynthetic process;GO:0044425//membrane part;GO:0031224//intrinsic component of membrane;GO:0016020//membrane;GO:0016021//integral component of membrane;GO:1901363//heterocyclic compound binding;GO:0043169//cation binding;GO:0043167//ion binding;GO:0016709//oxi…
818489	1.053	0.396	-1.4035	5.31977e-06	NATA1	GO:0009753//response to jasmonic acid;GO:0006952//defense response;GO:0001101//response to acid chemical;GO:0042221//response to chemical;GO:0009719//response to endogenous stimulus;GO:0044237//cellular metabolic process;GO:0009987//cellular process;GO:0006807//nitrogen compound metabolic process;GO:0044281//small molecule metabolic process;GO:1901564//organonitrogen compound metabolic process;GO…
817816	2.066	0.396	-2.35103	5.68118e-20	T26B15.11	GO:0016070//RNA metabolic process;GO:0050794//regulation of cellular process;GO:0044248//cellular catabolic process;GO:0034248//regulation of cellular amide metabolic process;GO:0050789//regulation of biological process;GO:0031323//regulation of cellular metabolic process;GO:0034249//negative regulation of cellular amide metabolic process;GO:0031326//regulation of cellular biosynthetic process;GO…
826798	4.07	0.396	-3.37059	7.39092e-63	NONYELLOWING 2	GO:0050789//regulation of biological process;GO:0031323//regulation of cellular metabolic process;GO:1901401//regulation of tetrapyrrole metabolic process;GO:0051172//negative regulation of nitrogen compound metabolic process;GO:0051193//regulation of cofactor metabolic process;GO:0048523//negative regulation of cellular process;GO:0009895//negative regulation of catabolic process;GO:0031329//reg…
828970	13.946	0.396	-5.18693	0	CRU3	GO:0003006//developmental process involved in reproduction;GO:0009725//response to hormone;GO:0071310//cellular response to organic substance;GO:0048856//anatomical structure development;GO:0009735//response to cytokinin;GO:0048609//multicellular organismal reproductive process;GO:0071495//cellular response to endogenous stimulus;GO:0048608//reproductive structure development;GO:0009719//response…
821530	1.983	0.403	-2.251	2.02667e-25	821530
837163	3.32	0.403	-3.03289	7.35247e-83	GPAT1	GO:0046341//CDP-diacylglycerol metabolic process;GO:0006650//glycerophospholipid metabolic process;GO:0007276//gamete generation;GO:0048856//anatomical structure development;GO:0048869//cellular developmental process;GO:0016311//dephosphorylation;GO:0048229//gametophyte development;GO:0043170//macromolecule metabolic process;GO:0009555//pollen development;GO:0090407//organophosphate biosynthetic …
837916	1.07	0.406	-1.40096	7.6465e-07	F13B4.4
835825	1.37	0.406	-1.86662	3.49017e-21	PSD2	GO:0006793//phosphorus metabolic process;GO:0019538//protein metabolic process;GO:0006796//phosphate-containing compound metabolic process;GO:0046337//phosphatidylethanolamine metabolic process;GO:0043170//macromolecule metabolic process;GO:0051604//protein maturation;GO:0008152//metabolic process;GO:0006508//proteolysis;GO:0044237//cellular metabolic process;GO:0010467//gene expression;GO:004501…
817471	4.566	0.41	-3.48039	9.94904e-114	F16P2.40	GO:0044464//cell part;GO:0044425//membrane part;GO:0031224//intrinsic component of membrane;GO:0005623//cell;GO:0071944//cell periphery;GO:0005886//plasma membrane;GO:0016020//membrane;GO:0016021//integral component of membrane;GO:0016773//phosphotransferase activity, alcohol group as acceptor;GO:0030554//adenyl nucleotide binding;GO:0004672//protein kinase activity;GO:0043168//anion binding;GO:0…
843018	1.223	0.413	-1.57268	9.08998e-20	F1O19.18	GO:0044425//membrane part;GO:0031224//intrinsic component of membrane;GO:0016020//membrane;GO:0016021//integral component of membrane;GO:0008144//drug binding;GO:0030247//polysaccharide binding;GO:0005488//binding;GO:0043167//ion binding;GO:0003824//catalytic activity;GO:0004674//protein serine/threonine kinase activity;GO:0017076//purine nucleotide binding;GO:0016772//transferase activity, trans…
839214	1.233	0.416	-1.57869	7.71961e-19	T24P13.11	GO:0051179//localization;GO:0051234//establishment of localization;GO:0006810//transport;GO:0015698//inorganic anion transport;GO:0006820//anion transport;GO:0006811//ion transport;GO:0006817//phosphate ion transport;GO:0044422//organelle part;GO:0071944//cell periphery;GO:0044424//intracellular part;GO:0005794//Golgi apparatus;GO:0043229//intracellular organelle;GO:0005622//intracellular;GO:0098…
816856	2.536	0.416	-2.63013	2.46853e-13	AtMT4b	GO:0070838//divalent metal ion transport;GO:0006810//transport;GO:0000041//transition metal ion transport;GO:0051234//establishment of localization;GO:0072511//divalent inorganic cation transport;GO:0030001//metal ion transport;GO:0006811//ion transport;GO:0006829//zinc II ion transport;GO:0006812//cation transport;GO:0051179//localization;GO:0005622//intracellular;GO:0005886//plasma membrane;GO:…
844239	1.143	0.423	-1.44036	2.97715e-09	YUP8H12R.39	GO:0016747//transferase activity, transferring acyl groups other than amino-acyl groups;GO:0003824//catalytic activity;GO:0016746//transferase activity, transferring acyl groups;GO:0016740//transferase activity;
831697	1.15	0.423	-1.44474	8.82594e-11	LAC10	GO:1901361//organic cyclic compound catabolic process;GO:0019748//secondary metabolic process;GO:0009987//cellular process;GO:0019439//aromatic compound catabolic process;GO:1901575//organic substance catabolic process;GO:0044237//cellular metabolic process;GO:0009808//lignin metabolic process;GO:0006725//cellular aromatic compound metabolic process;GO:0046271//phenylpropanoid catabolic process;G…
5007918	1.75	0.423	-1.84153	7.04613e-07	5007918	GO:0016020//membrane;GO:0044425//membrane part;GO:0031224//intrinsic component of membrane;GO:0016021//integral component of membrane;
835277	2.12	0.423	-2.32059	6.0618e-20	MSG15.10	GO:0051716//cellular response to stimulus;GO:0050896//response to stimulus;GO:0071369//cellular response to ethylene stimulus;GO:0044237//cellular metabolic process;GO:0006139//nucleobase-containing compound metabolic process;GO:0046483//heterocycle metabolic process;GO:0016143//S-glycoside metabolic process;GO:0070887//cellular response to chemical stimulus;GO:0009059//macromolecule biosynthetic…
840977	1.3	0.426	-1.5936	7.96118e-11	FTM1	GO:0006629//lipid metabolic process;GO:0044281//small molecule metabolic process;GO:0043436//oxoacid metabolic process;GO:0044238//primary metabolic process;GO:0009987//cellular process;GO:0032787//monocarboxylic acid metabolic process;GO:0044237//cellular metabolic process;GO:0046394//carboxylic acid biosynthetic process;GO:0072330//monocarboxylic acid biosynthetic process;GO:0008610//lipid bios…
825103	1.08	0.43	-1.29309	7.62653e-07	825103	GO:0006810//transport;GO:0051179//localization;GO:0051234//establishment of localization;GO:0044425//membrane part;GO:0016021//integral component of membrane;GO:0031224//intrinsic component of membrane;GO:0016020//membrane;
842105	2.13	0.433	-2.32895	2.80788e-65	F25P12.102	GO:0050896//response to stimulus;GO:0009987//cellular process;GO:0007165//signal transduction;GO:0051716//cellular response to stimulus;GO:0050794//regulation of cellular process;GO:0023052//signaling;GO:0007154//cell communication;GO:0065007//biological regulation;GO:0050789//regulation of biological process;GO:0097159//organic cyclic compound binding;GO:0097367//carbohydrate derivative binding;…
832190	1.156	0.436	-1.41582	2.16645e-05	T1M15.70
831403	3.566	0.436	-3.03303	2.82437e-62	T20K14.110	GO:0016020//membrane;GO:0016021//integral component of membrane;GO:0031224//intrinsic component of membrane;GO:0044425//membrane part;
844088	5.73	0.443	-3.68797	1.76884e-114	T5M16.11	GO:0008152//metabolic process;GO:0009058//biosynthetic process;GO:0019438//aromatic compound biosynthetic process;GO:0009987//cellular process;GO:0006725//cellular aromatic compound metabolic process;GO:0044249//cellular biosynthetic process;GO:0044237//cellular metabolic process;GO:0016741//transferase activity, transferring one-carbon groups;GO:0005488//binding;GO:0008757//S-adenosylmethionine-…
819053	2.33	0.446	-2.41706	1.42584e-40	BGLU28	GO:0009628//response to abiotic stimulus;GO:1901657//glycosyl compound metabolic process;GO:0071704//organic substance metabolic process;GO:0050896//response to stimulus;GO:0044238//primary metabolic process;GO:0008152//metabolic process;GO:1901135//carbohydrate derivative metabolic process;GO:0005975//carbohydrate metabolic process;GO:0080167//response to karrikin;GO:0016020//membrane;GO:0016798…
843844	1.163	0.45	-1.40096	7.6465e-07	F9E10.9	GO:0080090//regulation of primary metabolic process;GO:0019222//regulation of metabolic process;GO:0010556//regulation of macromolecule biosynthetic process;GO:0019219//regulation of nucleobase-containing compound metabolic process;GO:0051252//regulation of RNA metabolic process;GO:0060255//regulation of macromolecule metabolic process;GO:0006355//regulation of transcription, DNA-templated;GO:000…
842184	1.223	0.45	-1.44304	3.46366e-08	T15M6.17	GO:0048046//apoplast;GO:0005576//extracellular region;GO:0003824//catalytic activity;GO:0016853//isomerase activity;
824937	1.683	0.453	-1.93993	2.95527e-18	824937	GO:0031984//organelle subcompartment;GO:0009536//plastid;GO:0009543//chloroplast thylakoid lumen;GO:0044444//cytoplasmic part;GO:0044434//chloroplast part;GO:0005622//intracellular;GO:0016020//membrane;GO:0044464//cell part;GO:0044446//intracellular organelle part;GO:0044435//plastid part;GO:0044424//intracellular part;GO:0005737//cytoplasm;GO:0031978//plastid thylakoid lumen;GO:0031977//thylakoi…
827890	2.633	0.453	-2.54252	1.69631e-73	RK3	GO:0044267//cellular protein metabolic process;GO:0043170//macromolecule metabolic process;GO:0009875//pollen-pistil interaction;GO:0006468//protein phosphorylation;GO:0007154//cell communication;GO:0000003//reproduction;GO:0006793//phosphorus metabolic process;GO:0044237//cellular metabolic process;GO:0043412//macromolecule modification;GO:0008152//metabolic process;GO:0006796//phosphate-contain…
28720373	1.346	0.456	-1.55884	0.000184216	28720373	GO:0046983//protein dimerization activity;GO:0005515//protein binding;GO:0005488//binding;
816484	2.143	0.456	-2.22365	7.38075e-41	F3P11.25	GO:0009987//cellular process;GO:0051716//cellular response to stimulus;GO:0007165//signal transduction;GO:0035556//intracellular signal transduction;GO:0007154//cell communication;GO:0050896//response to stimulus;GO:0050789//regulation of biological process;GO:0050794//regulation of cellular process;GO:0023052//signaling;GO:0065007//biological regulation;GO:0005623//cell;GO:0044464//cell part;GO:…
829469	1.113	0.46	-1.25528	4.48044e-09	PGSIP3	GO:0016043//cellular component organization;GO:0010417//glucuronoxylan biosynthetic process;GO:0009059//macromolecule biosynthetic process;GO:0009058//biosynthetic process;GO:0010410//hemicellulose metabolic process;GO:0044237//cellular metabolic process;GO:0044238//primary metabolic process;GO:0044038//cell wall macromolecule biosynthetic process;GO:0044260//cellular macromolecule metabolic proc…
834742	1.443	0.46	-1.64499	3.7522e-06	MQD22.10	GO:0009987//cellular process;GO:0071669//plant-type cell wall organization or biogenesis;GO:0071554//cell wall organization or biogenesis;GO:0005623//cell;GO:0044464//cell part;GO:0048046//apoplast;GO:0071944//cell periphery;GO:0005576//extracellular region;GO:0003824//catalytic activity;GO:0052689//carboxylic ester hydrolase activity;GO:0098772//molecular function regulator;GO:0030599//pectinest…
817773	1.053	0.463	-1.18229	3.2103e-06	F22D22.11	GO:0009987//cellular process;GO:0007165//signal transduction;GO:0050896//response to stimulus;GO:0050794//regulation of cellular process;GO:0050789//regulation of biological process;GO:0065007//biological regulation;GO:0051716//cellular response to stimulus;GO:0023052//signaling;GO:0007154//cell communication;GO:0044425//membrane part;GO:0031224//intrinsic component of membrane;GO:0016020//membra…
841687	10.53	0.463	-4.54298	1.53725e-152	F6D8.22	GO:0009416//response to light stimulus;GO:0042542//response to hydrogen peroxide;GO:0010035//response to inorganic substance;GO:0009636//response to toxic substance;GO:0006950//response to stress;GO:0009644//response to high light intensity;GO:0009266//response to temperature stimulus;GO:0042493//response to drug;GO:0009408//response to heat;GO:0009314//response to radiation;GO:1901700//response …
817397	2.4	0.466	-2.36348	3.38234e-36	T17D12.5	GO:0005911//cell-cell junction;GO:0009506//plasmodesma;GO:0055044//symplast;GO:0030054//cell junction;GO:0045735//nutrient reservoir activity;
823729	1.04	0.48	-1.12556	4.2374e-09	CRK4	GO:1901700//response to oxygen-containing compound;GO:0071704//organic substance metabolic process;GO:0012501//programmed cell death;GO:0008219//cell death;GO:0001101//response to acid chemical;GO:0006807//nitrogen compound metabolic process;GO:0006464//cellular protein modification process;GO:0042221//response to chemical;GO:0009751//response to salicylic acid;GO:0014070//response to organic cyc…
820285	1.463	0.48	-1.65398	1.66404e-11	F11B9.8
838184	1.046	0.483	-1.11417	4.13727e-09	WAKL4	GO:0050794//regulation of cellular process;GO:0051716//cellular response to stimulus;GO:0007165//signal transduction;GO:0007166//cell surface receptor signaling pathway;GO:0007154//cell communication;GO:0009987//cellular process;GO:0050789//regulation of biological process;GO:0023052//signaling;GO:0065007//biological regulation;GO:0050896//response to stimulus;GO:0044425//membrane part;GO:0016020…
5007768	1.426	0.483	-1.55884	1.23133e-07	5007768	GO:0044425//membrane part;GO:0016020//membrane;GO:0016021//integral component of membrane;GO:0031224//intrinsic component of membrane;
828281	1.05	0.486	-1.11967	0.000879475	F1N20.1
828857	1.086	0.486	-1.17262	2.37514e-07	F27G19.80	GO:0044425//membrane part;GO:0016021//integral component of membrane;GO:0016020//membrane;GO:0031224//intrinsic component of membrane;GO:0016758//transferase activity, transferring hexosyl groups;GO:0008194//UDP-glycosyltransferase activity;GO:0016740//transferase activity;GO:0008375//acetylglucosaminyltransferase activity;GO:0003824//catalytic activity;GO:0016757//transferase activity, transferr…
823933	2.24	0.486	-2.18698	1.95016e-52	ABCA8	GO:0033036//macromolecule localization;GO:0051234//establishment of localization;GO:0006869//lipid transport;GO:0071702//organic substance transport;GO:0051179//localization;GO:0010876//lipid localization;GO:0006810//transport;GO:0031224//intrinsic component of membrane;GO:0044424//intracellular part;GO:0043226//organelle;GO:0043229//intracellular organelle;GO:0043227//membrane-bounded organelle;…
835307	12.796	0.486	-4.71179	0	LTI78	GO:0009415//response to water;GO:0042538//hyperosmotic salinity response;GO:0048366//leaf development;GO:0007568//aging;GO:0010035//response to inorganic substance;GO:0048367//shoot system development;GO:0000302//response to reactive oxygen species;GO:0009719//response to endogenous stimulus;GO:0009266//response to temperature stimulus;GO:0090693//plant organ senescence;GO:2000026//regulation of …
839970	1.13	0.49	-1.19916	2.73225e-11	T17H7.18	GO:0065007//biological regulation;GO:0009966//regulation of signal transduction;GO:0023051//regulation of signaling;GO:0050794//regulation of cellular process;GO:0050789//regulation of biological process;GO:0048583//regulation of response to stimulus;GO:0010646//regulation of cell communication;GO:0005623//cell;GO:0005622//intracellular;GO:0005737//cytoplasm;GO:0044464//cell part;GO:0044424//intr…
819587	1.053	0.493	-1.08664	0.000850345	T6K12.6	GO:0004866//endopeptidase inhibitor activity;GO:0003824//catalytic activity;GO:0098772//molecular function regulator;GO:0030414//peptidase inhibitor activity;GO:0008233//peptidase activity;GO:0004857//enzyme inhibitor activity;GO:0016787//hydrolase activity;GO:0061134//peptidase regulator activity;GO:0140096//catalytic activity, acting on a protein;GO:0030234//enzyme regulator activity;GO:0061135…
830833	1.056	0.493	-1.10178	7.30113e-10	BXL3	GO:0071704//organic substance metabolic process;GO:0005975//carbohydrate metabolic process;GO:0031222//arabinan catabolic process;GO:0009057//macromolecule catabolic process;GO:0016052//carbohydrate catabolic process;GO:0043170//macromolecule metabolic process;GO:0031221//arabinan metabolic process;GO:0044238//primary metabolic process;GO:0008152//metabolic process;GO:0000272//polysaccharide cata…
817861	1.156	0.493	-1.23103	3.23962e-09	GH9B8	GO:0044248//cellular catabolic process;GO:0030243//cellulose metabolic process;GO:0005976//polysaccharide metabolic process;GO:0044275//cellular carbohydrate catabolic process;GO:0044260//cellular macromolecule metabolic process;GO:0045229//external encapsulating structure organization;GO:0016052//carbohydrate catabolic process;GO:0071704//organic substance metabolic process;GO:0051275//beta-gluc…
835870	1.606	0.493	-1.6967	0.000830168	MUA2.24	GO:1901363//heterocyclic compound binding;GO:0005488//binding;GO:0008135//translation factor activity, RNA binding;GO:0097159//organic cyclic compound binding;GO:0003743//translation initiation factor activity;GO:0003676//nucleic acid binding;GO:0003723//RNA binding;
834347	1.11	0.496	-1.16476	3.68218e-05	WRKY49	GO:0006139//nucleobase-containing compound metabolic process;GO:0044260//cellular macromolecule metabolic process;GO:0016070//RNA metabolic process;GO:0032774//RNA biosynthetic process;GO:0034645//cellular macromolecule biosynthetic process;GO:0043170//macromolecule metabolic process;GO:0006725//cellular aromatic compound metabolic process;GO:0046483//heterocycle metabolic process;GO:1901362//org…
837914	1.086	0.5	-1.12043	3.32285e-05	F13B4.29
832110	1.676	0.503	-1.73447	8.08896e-13	F28I16.30	GO:0009056//catabolic process;GO:0008152//metabolic process;GO:0009987//cellular process;GO:0072593//reactive oxygen species metabolic process;GO:0042744//hydrogen peroxide catabolic process;GO:0042737//drug catabolic process;GO:0051187//cofactor catabolic process;GO:0042743//hydrogen peroxide metabolic process;GO:0044237//cellular metabolic process;GO:0044248//cellular catabolic process;GO:00069…
833667	2.073	0.503	-2.04206	8.04382e-16	NHL25	GO:0006950//response to stress;GO:0006952//defense response;GO:0071310//cellular response to organic substance;GO:0009814//defense response, incompatible interaction;GO:0071407//cellular response to organic cyclic compound;GO:1901700//response to oxygen-containing compound;GO:0009605//response to external stimulus;GO:0071495//cellular response to endogenous stimulus;GO:0014070//response to organi…
821251	1.16	0.506	-1.19151	6.97908e-10	RGL2	GO:0009908//flower development;GO:0006950//response to stress;GO:2001141//regulation of RNA biosynthetic process;GO:0033993//response to lipid;GO:0006355//regulation of transcription, DNA-templated;GO:1901360//organic cyclic compound metabolic process;GO:0010556//regulation of macromolecule biosynthetic process;GO:0006952//defense response;GO:0019219//regulation of nucleobase-containing compound …
817700	1.176	0.506	-1.20504	0.000370785	T28P16.9	GO:1901360//organic cyclic compound metabolic process;GO:0032774//RNA biosynthetic process;GO:0009058//biosynthetic process;GO:0019438//aromatic compound biosynthetic process;GO:0009059//macromolecule biosynthetic process;GO:0034654//nucleobase-containing compound biosynthetic process;GO:0046483//heterocycle metabolic process;GO:0031323//regulation of cellular metabolic process;GO:0006807//nitrog…
817946	1.083	0.51	-1.08664	0.000117193	AGP30	GO:0050789//regulation of biological process;GO:0048580//regulation of post-embryonic development;GO:2000241//regulation of reproductive process;GO:0050793//regulation of developmental process;GO:2000280//regulation of root development;GO:0080050//regulation of seed development;GO:2000026//regulation of multicellular organismal development;GO:0051239//regulation of multicellular organismal proces…
842851	1.186	0.51	-1.28497	1.35932e-07	PP2-A5	GO:0009987//cellular process;GO:0050789//regulation of biological process;GO:0050896//response to stimulus;GO:0007165//signal transduction;GO:0023052//signaling;GO:0051716//cellular response to stimulus;GO:0065007//biological regulation;GO:0007154//cell communication;GO:0050794//regulation of cellular process;GO:0005488//binding;GO:0030246//carbohydrate binding;
842924	2.506	0.51	-2.30237	8.80593e-21	F15E12.20	GO:0050896//response to stimulus;GO:0006950//response to stress;GO:0006952//defense response;GO:0005576//extracellular region;GO:0090729//toxin activity;
28719414	1.973	0.513	-1.93464	2.93657e-07	28719414
835981	1.533	0.52	-1.55238	5.40375e-17	PLC1	GO:0023052//signaling;GO:0097305//response to alcohol;GO:0097306//cellular response to alcohol;GO:0071229//cellular response to acid chemical;GO:0009415//response to water;GO:0009719//response to endogenous stimulus;GO:0033993//response to lipid;GO:0050794//regulation of cellular process;GO:0051716//cellular response to stimulus;GO:1901700//response to oxygen-containing compound;GO:0071310//cellu…
824817	1.963	0.526	-1.89617	4.58092e-05	824817
843581	1.073	0.533	-1.06111	4.50894e-06	T10D10.4	GO:0032501//multicellular organismal process;GO:0010102//lateral root morphogenesis;GO:1905392//plant organ morphogenesis;GO:0010101//post-embryonic root morphogenesis;GO:0048364//root development;GO:0090697//post-embryonic plant organ morphogenesis;GO:0048527//lateral root development;GO:0032502//developmental process;GO:0001763//morphogenesis of a branching structure;GO:0007275//multicellular o…
821855	1.23	0.533	-1.20658	2.19704e-05	ELIP1	GO:1900140//regulation of seedling development;GO:0071489//cellular response to red or far red light;GO:0080167//response to karrikin;GO:0009637//response to blue light;GO:0033554//cellular response to stress;GO:0051716//cellular response to stimulus;GO:0071482//cellular response to light stimulus;GO:0070141//response to UV-A;GO:0051239//regulation of multicellular organismal process;GO:0009314//…
837705	2.21	0.536	-2.03927	1.08906e-26	CYP71A18	GO:0009058//biosynthetic process;GO:0019748//secondary metabolic process;GO:0008152//metabolic process;GO:0044550//secondary metabolite biosynthetic process;GO:0016020//membrane;GO:0031224//intrinsic component of membrane;GO:0016021//integral component of membrane;GO:0044425//membrane part;GO:0016491//oxidoreductase activity;GO:1901363//heterocyclic compound binding;GO:0046872//metal ion binding;…
817022	1.51	0.54	-1.49534	1.40728e-17	TAT3	GO:0044281//small molecule metabolic process;GO:0008152//metabolic process;GO:0043436//oxoacid metabolic process;GO:0050896//response to stimulus;GO:0009058//biosynthetic process;GO:1901564//organonitrogen compound metabolic process;GO:0009719//response to endogenous stimulus;GO:0006520//cellular amino acid metabolic process;GO:0071704//organic substance metabolic process;GO:0009987//cellular pro…
817674	1.57	0.54	-1.53916	3.61226e-09	MYB14	GO:0050826//response to freezing;GO:0006725//cellular aromatic compound metabolic process;GO:0048869//cellular developmental process;GO:0097659//nucleic acid-templated transcription;GO:0051254//positive regulation of RNA metabolic process;GO:0009987//cellular process;GO:0051252//regulation of RNA metabolic process;GO:1903506//regulation of nucleic acid-templated transcription;GO:0045935//positive…
836811	2.38	0.54	-2.1516	6.91414e-14	MUD21.2
838928	1.31	0.546	-1.2544	1.73256e-10	F26F24.2	GO:0016052//carbohydrate catabolic process;GO:0042545//cell wall modification;GO:0071840//cellular component organization or biogenesis;GO:0044237//cellular metabolic process;GO:0016043//cellular component organization;GO:0009057//macromolecule catabolic process;GO:0009056//catabolic process;GO:0005976//polysaccharide metabolic process;GO:0010393//galacturonan metabolic process;GO:0071555//cell w…
820034	2.706	0.55	-2.12099	1.41835e-36	PYD4	GO:0008152//metabolic process;GO:0050896//response to stimulus;GO:0051716//cellular response to stimulus;GO:0043094//cellular metabolic compound salvage;GO:0009987//cellular process;GO:0009605//response to external stimulus;GO:0009853//photorespiration;GO:0044237//cellular metabolic process;GO:0043562//cellular response to nitrogen levels;GO:0031667//response to nutrient levels;GO:0009991//respon…
829116	1.233	0.553	-1.05927	5.4245e-05	F27B13.170	GO:0051171//regulation of nitrogen compound metabolic process;GO:0010468//regulation of gene expression;GO:0019222//regulation of metabolic process;GO:0044237//cellular metabolic process;GO:0010467//gene expression;GO:0009058//biosynthetic process;GO:1901362//organic cyclic compound biosynthetic process;GO:0046483//heterocycle metabolic process;GO:0006725//cellular aromatic compound metabolic pro…
843386	1.586	0.556	-1.5196	6.58011e-14	F24J13.7	GO:0071704//organic substance metabolic process;GO:0045229//external encapsulating structure organization;GO:0008152//metabolic process;GO:0071840//cellular component organization or biogenesis;GO:0071554//cell wall organization or biogenesis;GO:0044238//primary metabolic process;GO:0005975//carbohydrate metabolic process;GO:0071555//cell wall organization;GO:0009987//cellular process;GO:0016043/…
831453	2.153	0.556	-1.94702	1.24159e-12	KIN1	GO:0009725//response to hormone;GO:0023052//signaling;GO:0009639//response to red or far red light;GO:0042221//response to chemical;GO:1901700//response to oxygen-containing compound;GO:0007154//cell communication;GO:0001101//response to acid chemical;GO:0009737//response to abscisic acid;GO:0104004//cellular response to environmental stimulus;GO:0050794//regulation of cellular process;GO:0007165…
839587	4.646	0.57	-3.03148	2.69433e-66	AtHB23	GO:0019438//aromatic compound biosynthetic process;GO:0032774//RNA biosynthetic process;GO:0006807//nitrogen compound metabolic process;GO:0009725//response to hormone;GO:0034654//nucleobase-containing compound biosynthetic process;GO:0006139//nucleobase-containing compound metabolic process;GO:0043170//macromolecule metabolic process;GO:0042221//response to chemical;GO:1901700//response to oxyge…
5007961	1.243	0.573	-1.12412	0.00105758	5007961	GO:0019941//modification-dependent protein catabolic process;GO:0019538//protein metabolic process;GO:0044267//cellular protein metabolic process;GO:0009056//catabolic process;GO:0006807//nitrogen compound metabolic process;GO:0008152//metabolic process;GO:0043161//proteasome-mediated ubiquitin-dependent protein catabolic process;GO:0009987//cellular process;GO:0010498//proteasomal protein catabo…
817496	1.276	0.573	-1.15303	2.15839e-05	GSTU3	GO:0009404//toxin metabolic process;GO:0043603//cellular amide metabolic process;GO:0009056//catabolic process;GO:0034641//cellular nitrogen compound metabolic process;GO:0006807//nitrogen compound metabolic process;GO:0009636//response to toxic substance;GO:0051186//cofactor metabolic process;GO:0009987//cellular process;GO:0098754//detoxification;GO:0071704//organic substance metabolic process;…
844004	1.973	0.573	-1.78874	2.2616e-10	844004
814944	2.426	0.576	-2.05394	8.72698e-32	F3L12.9	GO:0050896//response to stimulus;GO:0051179//localization;GO:0055085//transmembrane transport;GO:0042221//response to chemical;GO:0051234//establishment of localization;GO:0006855//drug transmembrane transport;GO:0042493//response to drug;GO:0006810//transport;GO:0015893//drug transport;GO:0016021//integral component of membrane;GO:0044425//membrane part;GO:0016020//membrane;GO:0031224//intrinsic…
843309	1.893	0.583	-1.69723	3.19858e-27	T6C23.7	GO:0007154//cell communication;GO:0050789//regulation of biological process;GO:0065007//biological regulation;GO:0007165//signal transduction;GO:0007166//cell surface receptor signaling pathway;GO:0050794//regulation of cellular process;GO:0023052//signaling;GO:0051716//cellular response to stimulus;GO:0050896//response to stimulus;GO:0009987//cellular process;GO:0031224//intrinsic component of m…
2745565	2.753	0.583	-2.23799	3.31466e-22	2745565	GO:0005694//chromosome;GO:0005622//intracellular;GO:0043227//membrane-bounded organelle;GO:0044424//intracellular part;GO:0043228//non-membrane-bounded organelle;GO:0043229//intracellular organelle;GO:0009295//nucleoid;GO:0009536//plastid;GO:0043231//intracellular membrane-bounded organelle;GO:0000229//cytoplasmic chromosome;GO:0044446//intracellular organelle part;GO:0043226//organelle;GO:004264…
837125	2.756	0.583	-2.2468	3.84238e-24	ORA59	GO:0009059//macromolecule biosynthetic process;GO:0010033//response to organic substance;GO:0009719//response to endogenous stimulus;GO:0050896//response to stimulus;GO:0016070//RNA metabolic process;GO:0043170//macromolecule metabolic process;GO:0050789//regulation of biological process;GO:0051704//multi-organism process;GO:0042221//response to chemical;GO:0071704//organic substance metabolic pr…
826513	1.266	0.586	-1.09403	3.41328e-05	T30A10.60
824069	1.233	0.59	-1.08043	8.06629e-06	824069	GO:0016021//integral component of membrane;GO:0044425//membrane part;GO:0031224//intrinsic component of membrane;GO:0016020//membrane;
814879	1.296	0.59	-1.13904	3.61692e-05	814879	GO:0044459//plasma membrane part;GO:0005886//plasma membrane;GO:0071944//cell periphery;GO:0044464//cell part;GO:0005623//cell;GO:0046658//anchored component of plasma membrane;GO:0044425//membrane part;GO:0016020//membrane;GO:0031226//intrinsic component of plasma membrane;GO:0031224//intrinsic component of membrane;GO:0031225//anchored component of membrane;GO:0030246//carbohydrate binding;GO:0…
818124	1.516	0.59	-1.35509	6.98199e-07	818124	GO:0031224//intrinsic component of membrane;GO:0016020//membrane;GO:0044425//membrane part;GO:0016021//integral component of membrane;
819765	1.503	0.596	-1.33057	1.73902e-06	F2O10.9	GO:0048046//apoplast;GO:0044464//cell part;GO:0005576//extracellular region;GO:0005618//cell wall;GO:0030312//external encapsulating structure;GO:0071944//cell periphery;GO:0005623//cell;GO:0005488//binding;GO:0045735//nutrient reservoir activity;GO:0043167//ion binding;GO:0043169//cation binding;GO:0030145//manganese ion binding;GO:0046914//transition metal ion binding;GO:0046872//metal ion bind…
841920	1.543	0.596	-1.2703	2.01166e-08	T22H22.20	GO:1901575//organic substance catabolic process;GO:0008152//metabolic process;GO:0009056//catabolic process;GO:0006629//lipid metabolic process;GO:0071704//organic substance metabolic process;GO:0044238//primary metabolic process;GO:0016042//lipid catabolic process;GO:0005576//extracellular region;GO:0016787//hydrolase activity;GO:0016788//hydrolase activity, acting on ester bonds;GO:0003824//cat…
823758	1.566	0.6	-1.38715	0.000826747	823758
834485	3.246	0.603	-2.42368	9.2465e-19	834485
815688	1.83	0.61	-1.58734	5.81775e-17	F23M2.31	GO:0019748//secondary metabolic process;GO:0044550//secondary metabolite biosynthetic process;GO:0008152//metabolic process;GO:0009058//biosynthetic process;GO:0012505//endomembrane system;GO:0005737//cytoplasm;GO:0044464//cell part;GO:0043226//organelle;GO:0043229//intracellular organelle;GO:0005622//intracellular;GO:0005783//endoplasmic reticulum;GO:0016020//membrane;GO:0044444//cytoplasmic par…
826631	1.383	0.613	-1.17857	5.41164e-09	F7L13.4	GO:0009611//response to wounding;GO:0050896//response to stimulus;GO:0006950//response to stress;GO:0032553//ribonucleotide binding;GO:0016773//phosphotransferase activity, alcohol group as acceptor;GO:0004674//protein serine/threonine kinase activity;GO:0004672//protein kinase activity;GO:0008144//drug binding;GO:0017076//purine nucleotide binding;GO:0032555//purine ribonucleotide binding;GO:004…
828272	1.93	0.62	-1.64256	7.32864e-10	MSRB8	GO:1901564//organonitrogen compound metabolic process;GO:0071704//organic substance metabolic process;GO:0044260//cellular macromolecule metabolic process;GO:0000304//response to singlet oxygen;GO:0006950//response to stress;GO:0031667//response to nutrient levels;GO:0042493//response to drug;GO:0007584//response to nutrient;GO:0019538//protein metabolic process;GO:0008152//metabolic process;GO:0…
825182	1.423	0.623	-1.19671	1.50255e-10	BGLU27	GO:1901135//carbohydrate derivative metabolic process;GO:0005975//carbohydrate metabolic process;GO:0044238//primary metabolic process;GO:1901657//glycosyl compound metabolic process;GO:0008152//metabolic process;GO:0071704//organic substance metabolic process;GO:0008422//beta-glucosidase activity;GO:0004553//hydrolase activity, hydrolyzing O-glycosyl compounds;GO:0003824//catalytic activity;GO:0…
828641	2.336	0.623	-1.90911	1.04808e-12	SAP10	GO:0010038//response to metal ion;GO:0009266//response to temperature stimulus;GO:0010045//response to nickel cation;GO:0009409//response to cold;GO:0042221//response to chemical;GO:0071472//cellular response to salt stress;GO:0010035//response to inorganic substance;GO:0009628//response to abiotic stimulus;GO:0034605//cellular response to heat;GO:0006950//response to stress;GO:0009651//response …
828428	4.283	0.63	-2.79116	3.16774e-100	CRK21	GO:0051704//multi-organism process;GO:0006468//protein phosphorylation;GO:0006952//defense response;GO:0006807//nitrogen compound metabolic process;GO:0071704//organic substance metabolic process;GO:0043207//response to external biotic stimulus;GO:0044260//cellular macromolecule metabolic process;GO:0044267//cellular protein metabolic process;GO:0043170//macromolecule metabolic process;GO:0050896…
842551	2.913	0.633	-2.18632	1.14025e-40	FMO GS-OX2	GO:1901564//organonitrogen compound metabolic process;GO:1901657//glycosyl compound metabolic process;GO:0016143//S-glycoside metabolic process;GO:0044272//sulfur compound biosynthetic process;GO:0044281//small molecule metabolic process;GO:0006790//sulfur compound metabolic process;GO:0009058//biosynthetic process;GO:0043436//oxoacid metabolic process;GO:0044550//secondary metabolite biosyntheti…
838468	3.01	0.64	-2.22424	3.05367e-44	ICS2	GO:0009110//vitamin biosynthetic process;GO:0009058//biosynthetic process;GO:0046654//tetrahydrofolate biosynthetic process;GO:1901661//quinone metabolic process;GO:0042180//cellular ketone metabolic process;GO:0009108//coenzyme biosynthetic process;GO:0043436//oxoacid metabolic process;GO:0018958//phenol-containing compound metabolic process;GO:1901663//quinone biosynthetic process;GO:0010817//r…
841966	3.406	0.64	-2.41803	1.14751e-35	F7A10.19	GO:0016021//integral component of membrane;GO:0044425//membrane part;GO:0016020//membrane;GO:0031224//intrinsic component of membrane;
833895	4.146	0.646	-2.66524	4.72947e-103	MXF12.40	GO:0031224//intrinsic component of membrane;GO:0016020//membrane;GO:0016021//integral component of membrane;GO:0044425//membrane part;GO:1901265//nucleoside phosphate binding;GO:0140096//catalytic activity, acting on a protein;GO:0043168//anion binding;GO:0016740//transferase activity;GO:0016773//phosphotransferase activity, alcohol group as acceptor;GO:0017076//purine nucleotide binding;GO:00054…
830624	2.093	0.656	-1.67607	1.60735e-10	T2I1.40	GO:0044425//membrane part;GO:0016021//integral component of membrane;GO:0031224//intrinsic component of membrane;GO:0016020//membrane;
844177	2.443	0.656	-1.88696	8.17648e-14	F3F9.8	GO:0006979//response to oxidative stress;GO:0050896//response to stimulus;GO:0006950//response to stress;GO:0043231//intracellular membrane-bounded organelle;GO:0044464//cell part;GO:0043226//organelle;GO:0044424//intracellular part;GO:0005634//nucleus;GO:0043227//membrane-bounded organelle;GO:0005622//intracellular;GO:0005623//cell;GO:0043229//intracellular organelle;
824942	1.543	0.66	-1.22507	2.54055e-10	824942	GO:0050896//response to stimulus;GO:0007154//cell communication;GO:0051716//cellular response to stimulus;GO:0009987//cellular process;GO:0050794//regulation of cellular process;GO:0007166//cell surface receptor signaling pathway;GO:0050789//regulation of biological process;GO:0065007//biological regulation;GO:0007165//signal transduction;GO:0023052//signaling;GO:0031224//intrinsic component of m…
827037	1.606	0.666	-1.2742	3.85468e-06	RALFL32	GO:0007154//cell communication;GO:0035556//intracellular signal transduction;GO:0009987//cellular process;GO:0065007//biological regulation;GO:0050896//response to stimulus;GO:0019932//second-messenger-mediated signaling;GO:0007165//signal transduction;GO:0051716//cellular response to stimulus;GO:0050794//regulation of cellular process;GO:0023052//signaling;GO:0019722//calcium-mediated signaling;…
833779	1.646	0.666	-1.3598	6.16162e-10	K19A23.1	GO:0008152//metabolic process;GO:0055114//oxidation-reduction process;GO:0016491//oxidoreductase activity;GO:0003824//catalytic activity;
816070	2.2	0.666	-1.72052	5.61919e-18	F9O13.1	GO:0005886//plasma membrane;GO:0016020//membrane;GO:0044464//cell part;GO:0005623//cell;GO:0071944//cell periphery;
837529	2.343	0.666	-1.81974	1.38873e-19	RAS1	GO:0016070//RNA metabolic process;GO:0046483//heterocycle metabolic process;GO:0006807//nitrogen compound metabolic process;GO:0009058//biosynthetic process;GO:0008152//metabolic process;GO:0034645//cellular macromolecule biosynthetic process;GO:0006351//transcription, DNA-templated;GO:0006139//nucleobase-containing compound metabolic process;GO:0043170//macromolecule metabolic process;GO:1901576…
820573	2.943	0.67	-1.5328	6.84964e-16	SINA2	GO:0032502//developmental process;GO:0043632//modification-dependent macromolecule catabolic process;GO:0009057//macromolecule catabolic process;GO:0008152//metabolic process;GO:1901575//organic substance catabolic process;GO:0048856//anatomical structure development;GO:0007275//multicellular organism development;GO:0044238//primary metabolic process;GO:0006508//proteolysis;GO:0030163//protein ca…
821846	5.733	0.67	-3.0961	6.03147e-151	821846	GO:0008152//metabolic process;GO:1901564//organonitrogen compound metabolic process;GO:0050794//regulation of cellular process;GO:0044237//cellular metabolic process;GO:0023052//signaling;GO:0006464//cellular protein modification process;GO:0051716//cellular response to stimulus;GO:0044260//cellular macromolecule metabolic process;GO:0009987//cellular process;GO:0006807//nitrogen compound metabol…
835456	5.753	0.676	-3.08921	2.56166e-109	MGN6.11	GO:0050896//response to stimulus;GO:0006950//response to stress;GO:0009611//response to wounding;
827308	1.503	0.683	-1.09353	0.000202609	ATOEP16-2	GO:0007005//mitochondrion organization;GO:0051179//localization;GO:0034613//cellular protein localization;GO:0006810//transport;GO:0065002//intracellular protein transmembrane transport;GO:0044743//protein transmembrane import into intracellular organelle;GO:0006839//mitochondrial transport;GO:0045184//establishment of protein localization;GO:1990542//mitochondrial transmembrane transport;GO:0008…
827085	1.663	0.683	-1.24236	2.07681e-14	ACD6	GO:0044237//cellular metabolic process;GO:0010646//regulation of cell communication;GO:0043900//regulation of multi-organism process;GO:1900424//regulation of defense response to bacterium;GO:0014070//response to organic cyclic compound;GO:0065007//biological regulation;GO:0071495//cellular response to endogenous stimulus;GO:0032101//regulation of response to external stimulus;GO:0009266//respons…
816688	1.54	0.686	-1.17857	2.18738e-05	LEA	GO:0009719//response to endogenous stimulus;GO:0033993//response to lipid;GO:0010033//response to organic substance;GO:0042221//response to chemical;GO:0009631//cold acclimation;GO:0009266//response to temperature stimulus;GO:0009414//response to water deprivation;GO:0001101//response to acid chemical;GO:0050896//response to stimulus;GO:0097305//response to alcohol;GO:0010035//response to inorgan…
824024	1.85	0.686	-1.70571	1.15947e-10	824024	GO:0016021//integral component of membrane;GO:0044425//membrane part;GO:0031224//intrinsic component of membrane;GO:0016020//membrane;
833901	2.316	0.686	-1.75788	4.18679e-23	MXF12.100	GO:0016746//transferase activity, transferring acyl groups;GO:0016747//transferase activity, transferring acyl groups other than amino-acyl groups;GO:0003824//catalytic activity;GO:0016740//transferase activity;
830298	1.506	0.696	-1.11344	1.63698e-08	TBL3	GO:0042546//cell wall biogenesis;GO:0045229//external encapsulating structure organization;GO:0009059//macromolecule biosynthetic process;GO:0044038//cell wall macromolecule biosynthetic process;GO:0033692//cellular polysaccharide biosynthetic process;GO:0070589//cellular component macromolecule biosynthetic process;GO:0008152//metabolic process;GO:0071555//cell wall organization;GO:0071840//cell…
831863	1.746	0.7	-1.31797	3.86114e-08	F12E4.80	GO:0032870//cellular response to hormone stimulus;GO:0043207//response to external biotic stimulus;GO:0070887//cellular response to chemical stimulus;GO:0006952//defense response;GO:0042493//response to drug;GO:0071407//cellular response to organic cyclic compound;GO:0002376//immune system process;GO:0009605//response to external stimulus;GO:0009751//response to salicylic acid;GO:1901700//respons…
842368	4.12	0.7	-2.56235	4.61026e-31	F8A5.25	GO:0042592//homeostatic process;GO:0045454//cell redox homeostasis;GO:0050789//regulation of biological process;GO:0065007//biological regulation;GO:0050794//regulation of cellular process;GO:0019725//cellular homeostasis;GO:0065008//regulation of biological quality;GO:0009987//cellular process;GO:0071944//cell periphery;GO:0016020//membrane;GO:0005737//cytoplasm;GO:0005622//intracellular;GO:0005…
28721249	6.253	0.7	-3.1575	1.4712e-37	28721249
815949	3.41	0.703	-2.27783	5.10776e-25	PR1	GO:0009627//systemic acquired resistance;GO:0006950//response to stress;GO:0051707//response to other organism;GO:0010266//response to vitamin B1;GO:0042221//response to chemical;GO:0043207//response to external biotic stimulus;GO:0009414//response to water deprivation;GO:0051704//multi-organism process;GO:0009628//response to abiotic stimulus;GO:0010243//response to organonitrogen compound;GO:00…
839476	8.933	0.703	-3.66615	2.39683e-176	NAC003	GO:0019219//regulation of nucleobase-containing compound metabolic process;GO:0006807//nitrogen compound metabolic process;GO:0009059//macromolecule biosynthetic process;GO:0044238//primary metabolic process;GO:0010556//regulation of macromolecule biosynthetic process;GO:0044249//cellular biosynthetic process;GO:0019438//aromatic compound biosynthetic process;GO:0006139//nucleobase-containing com…
816190	1.41	0.706	-1.02702	1.13481e-07	F12A24.7	GO:0008152//metabolic process;GO:0005623//cell;GO:0043226//organelle;GO:0044464//cell part;GO:0043229//intracellular organelle;GO:0043231//intracellular membrane-bounded organelle;GO:0043227//membrane-bounded organelle;GO:0044424//intracellular part;GO:0005622//intracellular;GO:0046527//glucosyltransferase activity;GO:0080043//quercetin 3-O-glucosyltransferase activity;GO:0016758//transferase act…
834461	1.463	0.706	-1.04369	1.75155e-06	K9L2.14	GO:0016020//membrane;GO:0044425//membrane part;GO:0031224//intrinsic component of membrane;GO:0016021//integral component of membrane;
835854	2.25	0.71	-1.66287	2.27812e-17	MUA2.7	GO:0070085//glycosylation;GO:0009101//glycoprotein biosynthetic process;GO:0044267//cellular protein metabolic process;GO:0006486//protein glycosylation;GO:0034645//cellular macromolecule biosynthetic process;GO:1901135//carbohydrate derivative metabolic process;GO:0044249//cellular biosynthetic process;GO:0006464//cellular protein modification process;GO:0043413//macromolecule glycosylation;GO:0…
834990	5	0.713	-2.80615	1.77572e-47	GATA16	GO:0032502//developmental process;GO:0048869//cellular developmental process;GO:0009987//cellular process;GO:0030154//cell differentiation;GO:0043227//membrane-bounded organelle;GO:0043234//protein complex;GO:0044464//cell part;GO:0005623//cell;GO:0005634//nucleus;GO:0043231//intracellular membrane-bounded organelle;GO:0044424//intracellular part;GO:0043229//intracellular organelle;GO:0005667//tr…
834101	6.603	0.713	-3.21127	5.42149e-105	GLIP1	GO:0009607//response to biotic stimulus;GO:0048583//regulation of response to stimulus;GO:0009719//response to endogenous stimulus;GO:0001101//response to acid chemical;GO:0016042//lipid catabolic process;GO:0031349//positive regulation of defense response;GO:0050778//positive regulation of immune response;GO:0045088//regulation of innate immune response;GO:0002376//immune system process;GO:00022…
840414	4.353	0.716	-2.56252	3.29537e-48	acyl-lipid thioesterase 2	GO:0006629//lipid metabolic process;GO:0044238//primary metabolic process;GO:0008152//metabolic process;GO:0071704//organic substance metabolic process;GO:0009536//plastid;GO:0043231//intracellular membrane-bounded organelle;GO:0009507//chloroplast;GO:0043227//membrane-bounded organelle;GO:0044464//cell part;GO:0005622//intracellular;GO:0043229//intracellular organelle;GO:0043226//organelle;GO:00…
817628	3.26	0.723	-2.16911	5.63236e-37	CYP71A13	GO:0050896//response to stimulus;GO:0006952//defense response;GO:0006950//response to stress;GO:0016020//membrane;GO:0044425//membrane part;GO:0016021//integral component of membrane;GO:0031224//intrinsic component of membrane;GO:0016829//lyase activity;GO:0005488//binding;GO:1901363//heterocyclic compound binding;GO:0020037//heme binding;GO:0043169//cation binding;GO:0046906//tetrapyrrole bindin…
838721	5.143	0.723	-2.82626	2.2007e-142	WAK1	GO:0009615//response to virus;GO:1901700//response to oxygen-containing compound;GO:0006952//defense response;GO:0009620//response to fungus;GO:0043207//response to external biotic stimulus;GO:0009605//response to external stimulus;GO:0050832//defense response to fungus;GO:0042221//response to chemical;GO:0014070//response to organic cyclic compound;GO:0042493//response to drug;GO:0006950//respon…
836035	1.516	0.726	-1.06414	7.73936e-06	MNC17.8
826623	1.986	0.736	-1.43377	2.12552e-17	HKT1	GO:0006813//potassium ion transport;GO:0051179//localization;GO:0015672//monovalent inorganic cation transport;GO:0006950//response to stress;GO:0009628//response to abiotic stimulus;GO:0006812//cation transport;GO:0006814//sodium ion transport;GO:0006810//transport;GO:0050896//response to stimulus;GO:0051234//establishment of localization;GO:0006970//response to osmotic stress;GO:0006811//ion tr…
821691	2.316	0.736	-1.65776	3.32251e-24	BGLU19	GO:0071704//organic substance metabolic process;GO:0005975//carbohydrate metabolic process;GO:0044238//primary metabolic process;GO:0008152//metabolic process;GO:1901657//glycosyl compound metabolic process;GO:1901135//carbohydrate derivative metabolic process;GO:0005623//cell;GO:0005783//endoplasmic reticulum;GO:0005737//cytoplasm;GO:0005622//intracellular;GO:0044424//intracellular part;GO:00125…
836310	2.21	0.74	-1.57693	1.12425e-14	K22G18.1	GO:0050794//regulation of cellular process;GO:0050832//defense response to fungus;GO:0009755//hormone-mediated signaling pathway;GO:0044237//cellular metabolic process;GO:0051716//cellular response to stimulus;GO:0023052//signaling;GO:0006807//nitrogen compound metabolic process;GO:0046483//heterocycle metabolic process;GO:0009058//biosynthetic process;GO:0006139//nucleobase-containing compound m…
844223	1.566	0.743	-1.07692	1.90423e-08	F9K20.9	GO:0031090//organelle membrane;GO:0044437//vacuolar part;GO:0005622//intracellular;GO:0009505//plant-type cell wall;GO:0030312//external encapsulating structure;GO:0071944//cell periphery;GO:0005774//vacuolar membrane;GO:0005737//cytoplasm;GO:0043226//organelle;GO:0044464//cell part;GO:0005618//cell wall;GO:0005773//vacuole;GO:0043229//intracellular organelle;GO:0016020//membrane;GO:0005829//cyto…
3766721	7.56	0.743	-3.27168	1.57573e-36	3766721	GO:0009607//response to biotic stimulus;GO:0009620//response to fungus;GO:0051704//multi-organism process;GO:0044419//interspecies interaction between organisms;GO:0009605//response to external stimulus;GO:0098542//defense response to other organism;GO:0050896//response to stimulus;GO:0050832//defense response to fungus;GO:0006952//defense response;GO:0043207//response to external biotic stimulus…
842720	1.993	0.746	-1.41927	1.28824e-08	DIR5	GO:0071704//organic substance metabolic process;GO:0044237//cellular metabolic process;GO:0019748//secondary metabolic process;GO:1901599//(-)-pinoresinol biosynthetic process;GO:0009806//lignan metabolic process;GO:0018958//phenol-containing compound metabolic process;GO:0044249//cellular biosynthetic process;GO:0009699//phenylpropanoid biosynthetic process;GO:0044281//small molecule metabolic p…
835315	8.826	0.746	-3.57062	8.80038e-135	K24M7.13
840303	1.383	0.753	-1.01326	7.33485e-07	F12G12.12	GO:0031224//intrinsic component of membrane;GO:0016020//membrane;GO:0044425//membrane part;GO:0016021//integral component of membrane;GO:0016846//carbon-sulfur lyase activity;GO:0016769//transferase activity, transferring nitrogenous groups;GO:0008483//transaminase activity;GO:0016829//lyase activity;GO:0016740//transferase activity;GO:0003824//catalytic activity;
832318	1.916	0.756	-1.34122	1.68445e-05	832318	GO:0031224//intrinsic component of membrane;GO:0044425//membrane part;GO:0016020//membrane;GO:0016021//integral component of membrane;
28720424	1.563	0.76	-1.04033	0.00101736	28720424	GO:0031224//intrinsic component of membrane;GO:0016021//integral component of membrane;GO:0005886//plasma membrane;GO:0071944//cell periphery;GO:0016020//membrane;GO:0005623//cell;GO:0044425//membrane part;GO:0044464//cell part;GO:0016740//transferase activity;GO:0032555//purine ribonucleotide binding;GO:0030554//adenyl nucleotide binding;GO:0005488//binding;GO:0005524//ATP binding;GO:0097367//ca…
828948	1.81	0.76	-1.25657	1.17685e-07	F20O9.10	GO:0044425//membrane part;GO:0016021//integral component of membrane;GO:0016020//membrane;GO:0031224//intrinsic component of membrane;
839733	1.563	0.763	-1.03464	7.03693e-06	ERF11	GO:0007154//cell communication;GO:0048856//anatomical structure development;GO:0006807//nitrogen compound metabolic process;GO:0023052//signaling;GO:0032501//multicellular organismal process;GO:0006725//cellular aromatic compound metabolic process;GO:0050794//regulation of cellular process;GO:0071310//cellular response to organic substance;GO:0009873//ethylene-activated signaling pathway;GO:00325…
841218	2.03	0.77	-1.39943	4.76623e-09	MYB112	GO:2000112//regulation of cellular macromolecule biosynthetic process;GO:0019222//regulation of metabolic process;GO:0014070//response to organic cyclic compound;GO:0006357//regulation of transcription from RNA polymerase II promoter;GO:0046686//response to cadmium ion;GO:0010468//regulation of gene expression;GO:0031323//regulation of cellular metabolic process;GO:0042221//response to chemical;G…
830765	2.91	0.77	-1.87936	1.60836e-26	FLS1	GO:0009733//response to auxin;GO:0071704//organic substance metabolic process;GO:0010033//response to organic substance;GO:0009725//response to hormone;GO:0008152//metabolic process;GO:0042221//response to chemical;GO:0009812//flavonoid metabolic process;GO:1901576//organic substance biosynthetic process;GO:0009719//response to endogenous stimulus;GO:0080167//response to karrikin;GO:0009628//resp…
822032	2.21	0.773	-1.51711	4.04203e-16	822032	GO:0003824//catalytic activity;GO:0016787//hydrolase activity;
843717	2.523	0.773	-1.70146	1.24596e-21	F25P22.23	GO:0044425//membrane part;GO:0016021//integral component of membrane;GO:0016020//membrane;GO:0031224//intrinsic component of membrane;GO:0008194//UDP-glycosyltransferase activity;GO:0016740//transferase activity;GO:0016758//transferase activity, transferring hexosyl groups;GO:0016757//transferase activity, transferring glycosyl groups;GO:0003824//catalytic activity;GO:0008375//acetylglucosaminylt…
838756	3.04	0.773	-1.97761	8.99846e-21	F24J8.15	GO:0005488//binding;GO:0043169//cation binding;GO:0046872//metal ion binding;GO:0043167//ion binding;GO:0005509//calcium ion binding;
28721277	1.953	0.776	-1.33057	1.06805e-10	LSH5	GO:0016071//mRNA metabolic process;GO:0034641//cellular nitrogen compound metabolic process;GO:0080090//regulation of primary metabolic process;GO:0008152//metabolic process;GO:0006355//regulation of transcription, DNA-templated;GO:1903506//regulation of nucleic acid-templated transcription;GO:0031326//regulation of cellular biosynthetic process;GO:0043170//macromolecule metabolic process;GO:0071…
818628	2.236	0.776	-1.45224	1.06115e-07	T3G21.12	GO:1903506//regulation of nucleic acid-templated transcription;GO:0019438//aromatic compound biosynthetic process;GO:0048518//positive regulation of biological process;GO:0006950//response to stress;GO:1901360//organic cyclic compound metabolic process;GO:0050789//regulation of biological process;GO:0051171//regulation of nitrogen compound metabolic process;GO:0008152//metabolic process;GO:006500…
820053	2.39	0.776	-1.63013	5.84391e-24	T16O11.3	GO:0005623//cell;GO:0071944//cell periphery;GO:0005886//plasma membrane;GO:0016020//membrane;GO:0044464//cell part;GO:0004674//protein serine/threonine kinase activity;GO:0016773//phosphotransferase activity, alcohol group as acceptor;GO:1901265//nucleoside phosphate binding;GO:0036094//small molecule binding;GO:0005524//ATP binding;GO:0016772//transferase activity, transferring phosphorus-contai…
823739	1.75	0.78	-1.10461	1.26982e-07	EXLA3	GO:0009505//plant-type cell wall;GO:0005737//cytoplasm;GO:0071944//cell periphery;GO:0005576//extracellular region;GO:0009506//plasmodesma;GO:0005911//cell-cell junction;GO:0044444//cytoplasmic part;GO:0005829//cytosol;GO:0005618//cell wall;GO:0044424//intracellular part;GO:0044464//cell part;GO:0005622//intracellular;GO:0016020//membrane;GO:0030054//cell junction;GO:0030312//external encapsulati…
830983	2.56	0.783	-1.38174	5.2058e-07	T10O8.10
828648	1.756	0.786	-1.24568	2.46083e-10	NUDT10	GO:0044425//membrane part;GO:0031224//intrinsic component of membrane;GO:0016021//integral component of membrane;GO:0016020//membrane;GO:0047631//ADP-ribose diphosphatase activity;GO:0036094//small molecule binding;GO:1901265//nucleoside phosphate binding;GO:0016817//hydrolase activity, acting on acid anhydrides;GO:0004551//nucleotide diphosphatase activity;GO:0000210//NAD+ diphosphatase activity…
28719294	2.313	0.786	-1.54842	5.36366e-06	28719294
823620	2.006	0.79	-1.34458	5.38727e-14	FAMT	GO:0042221//response to chemical;GO:0009719//response to endogenous stimulus;GO:0009607//response to biotic stimulus;GO:0014070//response to organic cyclic compound;GO:0043207//response to external biotic stimulus;GO:0001101//response to acid chemical;GO:0009753//response to jasmonic acid;GO:0080027//response to herbivore;GO:0009611//response to wounding;GO:0009751//response to salicylic acid;GO:…
839523	2.733	0.79	-1.78701	3.1541e-26	MPK11	GO:0010033//response to organic substance;GO:0009719//response to endogenous stimulus;GO:0033993//response to lipid;GO:0001101//response to acid chemical;GO:0009737//response to abscisic acid;GO:0010468//regulation of gene expression;GO:1901700//response to oxygen-containing compound;GO:0042221//response to chemical;GO:0050896//response to stimulus;GO:0050789//regulation of biological process;GO:…
28717339	1.68	0.793	-1.08064	0.000158456	F11I4.11	GO:0003964//RNA-directed DNA polymerase activity;GO:0034061//DNA polymerase activity;GO:0016740//transferase activity;GO:0016772//transferase activity, transferring phosphorus-containing groups;GO:0003824//catalytic activity;GO:0140097//catalytic activity, acting on DNA;GO:0016779//nucleotidyltransferase activity;
834859	1.736	0.796	-1.11871	2.72559e-08	XTH20	GO:0070887//cellular response to chemical stimulus;GO:0042546//cell wall biogenesis;GO:0005976//polysaccharide metabolic process;GO:0009987//cellular process;GO:0005975//carbohydrate metabolic process;GO:0016043//cellular component organization;GO:0050896//response to stimulus;GO:0051716//cellular response to stimulus;GO:0010411//xyloglucan metabolic process;GO:0044042//glucan metabolic process;G…
841806	3.163	0.796	-1.9947	2.021e-12	F22G10.4	GO:0043170//macromolecule metabolic process;GO:0046483//heterocycle metabolic process;GO:0048588//developmental cell growth;GO:0006139//nucleobase-containing compound metabolic process;GO:0019438//aromatic compound biosynthetic process;GO:0006366//transcription from RNA polymerase II promoter;GO:1901576//organic substance biosynthetic process;GO:0006351//transcription, DNA-templated;GO:0034645//c…
827663	4.293	0.796	-2.45372	4.08126e-76	CYP707A1	GO:0008610//lipid biosynthetic process;GO:0032504//multicellular organism reproduction;GO:0009607//response to biotic stimulus;GO:0032502//developmental process;GO:0046395//carboxylic acid catabolic process;GO:0050832//defense response to fungus;GO:0019752//carboxylic acid metabolic process;GO:0051707//response to other organism;GO:0009687//abscisic acid metabolic process;GO:0016054//organic acid…
819730	2.683	0.803	-1.73914	1.83893e-53	PLDP2	GO:0007165//signal transduction;GO:0045017//glycerolipid biosynthetic process;GO:0006995//cellular response to nitrogen starvation;GO:0048017//inositol lipid-mediated signaling;GO:0009987//cellular process;GO:0006654//phosphatidic acid biosynthetic process;GO:0046434//organophosphate catabolic process;GO:0046486//glycerolipid metabolic process;GO:0051049//regulation of transport;GO:0032501//multi…
840198	3.976	0.803	-2.31242	1.25961e-41	F9L11.18	GO:0009058//biosynthetic process;GO:0006725//cellular aromatic compound metabolic process;GO:0008152//metabolic process;GO:0044237//cellular metabolic process;GO:0019438//aromatic compound biosynthetic process;GO:0009987//cellular process;GO:0044249//cellular biosynthetic process;GO:0005622//intracellular;GO:0044424//intracellular part;GO:0005623//cell;GO:0044464//cell part;GO:0005829//cytosol;GO…
839492	1.826	0.806	-1.17857	5.41164e-09	T14P4.2
842114	3.996	0.806	-2.31039	1.6848e-46	GolS2	GO:0009651//response to salt stress;GO:0005975//carbohydrate metabolic process;GO:0009719//response to endogenous stimulus;GO:0071704//organic substance metabolic process;GO:0006950//response to stress;GO:0009414//response to water deprivation;GO:0019318//hexose metabolic process;GO:0006012//galactose metabolic process;GO:0005996//monosaccharide metabolic process;GO:0010033//response to organic s…
842922	1.683	0.813	-1.05304	7.49205e-07	F15E12.12	GO:0044424//intracellular part;GO:0044444//cytoplasmic part;GO:0005829//cytosol;GO:0005623//cell;GO:0005737//cytoplasm;GO:0005622//intracellular;GO:0044464//cell part;
816497	1.976	0.813	-1.2784	6.65811e-16	F6F22.19
824735	2.903	0.813	-1.83596	4.87552e-29	824735
830279	1.653	0.816	-1.00864	0.000241174	F8F6.210
826739	2.003	0.816	-1.29404	4.00641e-08	RHA1A	GO:0071704//organic substance metabolic process;GO:0019538//protein metabolic process;GO:0044265//cellular macromolecule catabolic process;GO:0044260//cellular macromolecule metabolic process;GO:0006508//proteolysis;GO:0051603//proteolysis involved in cellular protein catabolic process;GO:1901565//organonitrogen compound catabolic process;GO:0044257//cellular protein catabolic process;GO:0043161/…
2745700	2.21	0.82	-1.43491	4.4127e-10	CASP-like protein 4A4	GO:0044425//membrane part;GO:0005623//cell;GO:0016021//integral component of membrane;GO:0044464//cell part;GO:0071944//cell periphery;GO:0031224//intrinsic component of membrane;GO:0016020//membrane;GO:0005886//plasma membrane;
815880	2.976	0.83	-1.76818	2.35427e-15	F9B22.7	GO:0044260//cellular macromolecule metabolic process;GO:0071704//organic substance metabolic process;GO:0044249//cellular biosynthetic process;GO:2001141//regulation of RNA biosynthetic process;GO:0009890//negative regulation of biosynthetic process;GO:0016070//RNA metabolic process;GO:0019222//regulation of metabolic process;GO:0044238//primary metabolic process;GO:0009892//negative regulation o…
821660	5.106	0.83	-2.61632	1.43697e-57	821660	GO:0080167//response to karrikin;GO:0009628//response to abiotic stimulus;GO:0050896//response to stimulus;GO:0071944//cell periphery;GO:0044425//membrane part;GO:0016021//integral component of membrane;GO:0005623//cell;GO:0005886//plasma membrane;GO:0044464//cell part;GO:0016020//membrane;GO:0031224//intrinsic component of membrane;GO:0016818//hydrolase activity, acting on acid anhydrides, in ph…
836194	1.956	0.833	-1.22842	3.81587e-11	MUP24.8	GO:0044429//mitochondrial part;GO:0043231//intracellular membrane-bounded organelle;GO:0043226//organelle;GO:0005739//mitochondrion;GO:0070013//intracellular organelle lumen;GO:0005759//mitochondrial matrix;GO:0044444//cytoplasmic part;GO:0005737//cytoplasm;GO:0044424//intracellular part;GO:0005623//cell;GO:0043229//intracellular organelle;GO:0005622//intracellular;GO:0043233//organelle lumen;GO:…
832170	2.066	0.84	-1.30719	3.19094e-33	EFR	GO:0006952//defense response;GO:0034050//host programmed cell death induced by symbiont;GO:0051707//response to other organism;GO:0002682//regulation of immune system process;GO:1903959//regulation of anion transmembrane transport;GO:0032879//regulation of localization;GO:0006955//immune response;GO:0080134//regulation of response to stress;GO:0033554//cellular response to stress;GO:0009607//resp…
6240993	2.3	0.84	-1.49828	1.4623e-16	6240993	GO:0050896//response to stimulus;GO:0006952//defense response;GO:0006950//response to stress;GO:0031224//intrinsic component of membrane;GO:0016021//integral component of membrane;GO:0044425//membrane part;GO:0016020//membrane;GO:0005506//iron ion binding;GO:0016709//oxidoreductase activity, acting on paired donors, with incorporation or reduction of molecular oxygen, NAD(P)H as one donor, and in…
816096	6.196	0.84	-2.88311	2.53795e-51	816096	GO:0009651//response to salt stress;GO:0006970//response to osmotic stress;GO:0033036//macromolecule localization;GO:0050896//response to stimulus;GO:0046907//intracellular transport;GO:0009630//gravitropism;GO:0006869//lipid transport;GO:0010876//lipid localization;GO:0015918//sterol transport;GO:0051641//cellular localization;GO:0032365//intracellular lipid transport;GO:0006810//transport;GO:00…
844307	4.146	0.843	-2.29672	4.86693e-86	WAKL10	GO:0019637//organophosphate metabolic process;GO:1901700//response to oxygen-containing compound;GO:0006952//defense response;GO:0009725//response to hormone;GO:0006807//nitrogen compound metabolic process;GO:0014070//response to organic cyclic compound;GO:0009751//response to salicylic acid;GO:0050896//response to stimulus;GO:0042493//response to drug;GO:0007154//cell communication;GO:0009058//b…
839581	3.346	0.846	-2.01464	2.53417e-27	AtLFG4	GO:0016021//integral component of membrane;GO:0044425//membrane part;GO:0016020//membrane;GO:0031224//intrinsic component of membrane;
844329	1.996	0.853	-1.22259	4.05429e-13	BAC2	GO:0006820//anion transport;GO:0006812//cation transport;GO:0042493//response to drug;GO:0008652//cellular amino acid biosynthetic process;GO:0009058//biosynthetic process;GO:0042221//response to chemical;GO:0051181//cofactor transport;GO:0015807//L-amino acid transport;GO:0018130//heterocycle biosynthetic process;GO:0043436//oxoacid metabolic process;GO:0015849//organic acid transport;GO:0044283…
830416	13.83	0.853	-4.02035	5.34533e-236	PRX52	GO:1901362//organic cyclic compound biosynthetic process;GO:2000762//regulation of phenylpropanoid metabolic process;GO:1900378//positive regulation of secondary metabolite biosynthetic process;GO:0051186//cofactor metabolic process;GO:0044248//cellular catabolic process;GO:0031323//regulation of cellular metabolic process;GO:0048518//positive regulation of biological process;GO:0006979//response…
828397	2.31	0.856	-1.43047	2.57807e-20	F7H19.160	GO:0003824//catalytic activity;
822385	3.1	0.856	-1.85664	1.21039e-13	SIAMESE-RELATED 7	GO:0006974//cellular response to DNA damage stimulus;GO:0006950//response to stress;GO:0033554//cellular response to stress;GO:0009987//cellular process;GO:0051716//cellular response to stimulus;GO:0050896//response to stimulus;GO:0007049//cell cycle;GO:0004857//enzyme inhibitor activity;GO:0098772//molecular function regulator;GO:0004860//protein kinase inhibitor activity;GO:0019210//kinase inhi…
827687	3.876	0.86	-2.1738	9.57928e-55	F24J7.20	GO:0031224//intrinsic component of membrane;GO:0016020//membrane;GO:0044425//membrane part;GO:0016021//integral component of membrane;GO:0003824//catalytic activity;GO:0016740//transferase activity;GO:0016757//transferase activity, transferring glycosyl groups;
841144	2.906	0.863	-1.74652	1.21976e-13	T3F24.21
834895	2.97	0.863	-1.77208	5.31325e-53	ATGLR1.2	GO:0007165//signal transduction;GO:0006811//ion transport;GO:0050896//response to stimulus;GO:0019722//calcium-mediated signaling;GO:0051234//establishment of localization;GO:0030001//metal ion transport;GO:0071417//cellular response to organonitrogen compound;GO:1901698//response to nitrogen compound;GO:0009719//response to endogenous stimulus;GO:0007154//cell communication;GO:0071229//cellular …
834480	2.193	0.866	-1.34322	1.2979e-25	MFC16.21	GO:0005576//extracellular region;GO:0140096//catalytic activity, acting on a protein;GO:0008236//serine-type peptidase activity;GO:0004175//endopeptidase activity;GO:0070011//peptidase activity, acting on L-amino acid peptides;GO:0008233//peptidase activity;GO:0017171//serine hydrolase activity;GO:0016787//hydrolase activity;GO:0003824//catalytic activity;GO:0004252//serine-type endopeptidase act…
816659	1.95	0.873	-1.16392	3.7861e-06	F7O24.6	GO:0009719//response to endogenous stimulus;GO:0009725//response to hormone;GO:0042221//response to chemical;GO:0010033//response to organic substance;GO:0050896//response to stimulus;GO:0009733//response to auxin;
835528	2.97	0.876	-1.76578	4.68392e-23	F24B18.2	GO:0008152//metabolic process;GO:0032259//methylation;GO:0005737//cytoplasm;GO:0016020//membrane;GO:0005623//cell;GO:0044446//intracellular organelle part;GO:0005773//vacuole;GO:0043229//intracellular organelle;GO:0098588//bounding membrane of organelle;GO:0043231//intracellular membrane-bounded organelle;GO:0044464//cell part;GO:0043227//membrane-bounded organelle;GO:0044424//intracellular part;…
824737	2.406	0.88	-1.45286	1.08938e-20	824737	GO:0008152//metabolic process;GO:0005623//cell;GO:0043226//organelle;GO:0043229//intracellular organelle;GO:0044424//intracellular part;GO:0043231//intracellular membrane-bounded organelle;GO:0044464//cell part;GO:0005622//intracellular;GO:0043227//membrane-bounded organelle;GO:0016757//transferase activity, transferring glycosyl groups;GO:0080044//quercetin 7-O-glucosyltransferase activity;GO:00…
832720	3.11	0.88	-1.82511	2.91069e-12	832720	GO:0055076//transition metal ion homeostasis;GO:0098771//inorganic ion homeostasis;GO:0051234//establishment of localization;GO:0006811//ion transport;GO:0006810//transport;GO:0050801//ion homeostasis;GO:0055065//metal ion homeostasis;GO:0055080//cation homeostasis;GO:0019725//cellular homeostasis;GO:0046916//cellular transition metal ion homeostasis;GO:0030001//metal ion transport;GO:0030003//ce…
824838	3.77	0.883	-2.07813	5.224e-37	SIB1	GO:0006955//immune response;GO:0065009//regulation of molecular function;GO:0042742//defense response to bacterium;GO:0009889//regulation of biosynthetic process;GO:0071482//cellular response to light stimulus;GO:0009628//response to abiotic stimulus;GO:0060255//regulation of macromolecule metabolic process;GO:0051090//regulation of DNA binding transcription factor activity;GO:0048518//positive r…
824184	2.053	0.886	-1.21028	1.45305e-10	IRX15	GO:0044238//primary metabolic process;GO:0009834//plant-type secondary cell wall biogenesis;GO:0009832//plant-type cell wall biogenesis;GO:0034645//cellular macromolecule biosynthetic process;GO:0010410//hemicellulose metabolic process;GO:0071840//cellular component organization or biogenesis;GO:0044262//cellular carbohydrate metabolic process;GO:0009058//biosynthetic process;GO:0044085//cellular…
819874	1.926	0.89	-1.1167	8.6344e-06	819874	GO:0016021//integral component of membrane;GO:0016020//membrane;GO:0031224//intrinsic component of membrane;GO:0044425//membrane part;
826796	3.223	0.89	-1.87537	1.12938e-25	ARCK1	GO:0006970//response to osmotic stress;GO:0009266//response to temperature stimulus;GO:0051704//multi-organism process;GO:0009966//regulation of signal transduction;GO:0033993//response to lipid;GO:0042221//response to chemical;GO:0009737//response to abscisic acid;GO:0009409//response to cold;GO:0009607//response to biotic stimulus;GO:0009415//response to water;GO:0031349//positive regulation of…
824715	9.53	0.89	-3.42172	9.08761e-140	EXPA16	GO:0045229//external encapsulating structure organization;GO:0048646//anatomical structure formation involved in morphogenesis;GO:0071554//cell wall organization or biogenesis;GO:0071840//cellular component organization or biogenesis;GO:0006949//syncytium formation;GO:0071555//cell wall organization;GO:0009664//plant-type cell wall organization;GO:0009653//anatomical structure morphogenesis;GO:00…
837926	1.946	0.896	-1.0961	6.56819e-09	F21F23.9
832317	1.953	0.896	-1.16392	6.25063e-11	MQJ16.9	GO:0016021//integral component of membrane;GO:0044425//membrane part;GO:0016020//membrane;GO:0031224//intrinsic component of membrane;
818951	3.236	0.913	-1.88241	1.35026e-68	NIN-like protein 8	GO:0046483//heterocycle metabolic process;GO:1901362//organic cyclic compound biosynthetic process;GO:0050789//regulation of biological process;GO:0090304//nucleic acid metabolic process;GO:0031323//regulation of cellular metabolic process;GO:0044260//cellular macromolecule metabolic process;GO:0044237//cellular metabolic process;GO:2000112//regulation of cellular macromolecule biosynthetic proce…
818723	5.013	0.913	-2.54567	1.67489e-43	BHLH100	GO:0031669//cellular response to nutrient levels;GO:0097659//nucleic acid-templated transcription;GO:0009058//biosynthetic process;GO:0055065//metal ion homeostasis;GO:0050794//regulation of cellular process;GO:0009991//response to extracellular stimulus;GO:0031668//cellular response to extracellular stimulus;GO:0010106//cellular response to iron ion starvation;GO:0006355//regulation of transcrip…
834471	2.06	0.916	-1.17349	5.51803e-13	MFC16.10	GO:0009651//response to salt stress;GO:0006970//response to osmotic stress;GO:0006950//response to stress;GO:0050896//response to stimulus;GO:0009628//response to abiotic stimulus;GO:0005623//cell;GO:0005618//cell wall;GO:0030312//external encapsulating structure;GO:0071944//cell periphery;GO:0005576//extracellular region;GO:0044464//cell part;GO:0043167//ion binding;GO:0000166//nucleotide bindin…
832480	2.453	0.92	-1.39588	3.33357e-20	SQP1	GO:0044425//membrane part;GO:0016021//integral component of membrane;GO:0016020//membrane;GO:0005623//cell;GO:0044424//intracellular part;GO:0005783//endoplasmic reticulum;GO:0043226//organelle;GO:0043229//intracellular organelle;GO:0043231//intracellular membrane-bounded organelle;GO:0031224//intrinsic component of membrane;GO:0005622//intracellular;GO:0044464//cell part;GO:0012505//endomembrane…
834512	1.996	0.923	-1.10818	8.09198e-09	K23L20.17	GO:0045229//external encapsulating structure organization;GO:0006725//cellular aromatic compound metabolic process;GO:1901360//organic cyclic compound metabolic process;GO:0043412//macromolecule modification;GO:0071554//cell wall organization or biogenesis;GO:0009987//cellular process;GO:0016043//cellular component organization;GO:0071840//cellular component organization or biogenesis;GO:0044260/…
824119	3.803	0.926	-2.03409	4.40096e-20	LSU3
837755	2.45	0.933	-1.39691	6.89681e-13	F12F1.10
816831	2.973	0.933	-1.70339	6.63088e-28	scpl10	GO:0044238//primary metabolic process;GO:0043170//macromolecule metabolic process;GO:0071704//organic substance metabolic process;GO:0019538//protein metabolic process;GO:1901564//organonitrogen compound metabolic process;GO:0006807//nitrogen compound metabolic process;GO:0006508//proteolysis;GO:0019748//secondary metabolic process;GO:0008152//metabolic process;GO:0005576//extracellular region;GO…
816509	3.84	0.933	-2.02656	9.41477e-54	NADP-ME1	GO:0070271//protein complex biogenesis;GO:0043933//macromolecular complex subunit organization;GO:0044085//cellular component biogenesis;GO:0071704//organic substance metabolic process;GO:0051259//protein oligomerization;GO:0043648//dicarboxylic acid metabolic process;GO:0044237//cellular metabolic process;GO:0044281//small molecule metabolic process;GO:0022607//cellular component assembly;GO:005…
824893	4.236	0.943	-2.17637	3.49446e-40	BGL2	GO:0009605//response to external stimulus;GO:0005975//carbohydrate metabolic process;GO:0051707//response to other organism;GO:0098542//defense response to other organism;GO:0050896//response to stimulus;GO:0002376//immune system process;GO:0043207//response to external biotic stimulus;GO:0009409//response to cold;GO:0006952//defense response;GO:0009266//response to temperature stimulus;GO:000962…
818403	1.936	0.946	-1.03172	5.79621e-09	F16M14.17	GO:0009813//flavonoid biosynthetic process;GO:0071704//organic substance metabolic process;GO:0009812//flavonoid metabolic process;GO:0009058//biosynthetic process;GO:0008152//metabolic process;GO:1901576//organic substance biosynthetic process;GO:0003824//catalytic activity;GO:0046872//metal ion binding;GO:0043169//cation binding;GO:0016491//oxidoreductase activity;GO:0043167//ion binding;GO:000…
833981	25.903	0.946	-4.76878	0	MYH19.10	GO:0051171//regulation of nitrogen compound metabolic process;GO:0051173//positive regulation of nitrogen compound metabolic process;GO:0034248//regulation of cellular amide metabolic process;GO:0010604//positive regulation of macromolecule metabolic process;GO:0010468//regulation of gene expression;GO:0051246//regulation of protein metabolic process;GO:0031323//regulation of cellular metabolic p…
821392	4.363	0.95	-2.2002	1.54693e-69	NUC-L2	GO:0034641//cellular nitrogen compound metabolic process;GO:0043170//macromolecule metabolic process;GO:0044260//cellular macromolecule metabolic process;GO:0071840//cellular component organization or biogenesis;GO:0006807//nitrogen compound metabolic process;GO:0034660//ncRNA metabolic process;GO:0009987//cellular process;GO:0016070//RNA metabolic process;GO:0006725//cellular aromatic compound m…
833781	7.236	0.95	-2.9539	6.17319e-121	F16F17.20	GO:0044283//small molecule biosynthetic process;GO:0044249//cellular biosynthetic process;GO:0009058//biosynthetic process;GO:0072330//monocarboxylic acid biosynthetic process;GO:0043436//oxoacid metabolic process;GO:0046394//carboxylic acid biosynthetic process;GO:0006633//fatty acid biosynthetic process;GO:0032787//monocarboxylic acid metabolic process;GO:0044281//small molecule metabolic proce…
831263	3.023	0.96	-1.65634	8.44596e-21	MUA22.13	GO:0044237//cellular metabolic process;GO:0009056//catabolic process;GO:0042744//hydrogen peroxide catabolic process;GO:0072593//reactive oxygen species metabolic process;GO:0051187//cofactor catabolic process;GO:0044248//cellular catabolic process;GO:0050896//response to stimulus;GO:0042743//hydrogen peroxide metabolic process;GO:0006979//response to oxidative stress;GO:0008152//metabolic proces…
28717584	2.59	0.966	-1.41811	2.33129e-05	28717584	GO:0071578//zinc II ion transmembrane import;GO:0006812//cation transport;GO:0098660//inorganic ion transmembrane transport;GO:0010043//response to zinc ion;GO:0032879//regulation of localization;GO:0050896//response to stimulus;GO:0000041//transition metal ion transport;GO:0098662//inorganic cation transmembrane transport;GO:0006829//zinc II ion transport;GO:0030001//metal ion transport;GO:00725…
2745740	5.21	0.976	-2.41561	3.27589e-41	2745740
827458	2.78	0.98	-1.55408	1.08484e-17	DL4770C	GO:0043227//membrane-bounded organelle;GO:0044424//intracellular part;GO:0005623//cell;GO:0043226//organelle;GO:0043229//intracellular organelle;GO:0043231//intracellular membrane-bounded organelle;GO:0044464//cell part;GO:0005622//intracellular;GO:0098599//palmitoyl hydrolase activity;GO:0016790//thiolester hydrolase activity;GO:0016787//hydrolase activity;GO:0016788//hydrolase activity, acting …
817826	2.506	0.983	-1.37444	2.03595e-25	RLP22
819365	2.223	0.99	-1.16911	5.62635e-07	ERF71	GO:0070482//response to oxygen levels;GO:0044260//cellular macromolecule metabolic process;GO:0019438//aromatic compound biosynthetic process;GO:0007154//cell communication;GO:0010467//gene expression;GO:0035556//intracellular signal transduction;GO:0044238//primary metabolic process;GO:0034641//cellular nitrogen compound metabolic process;GO:0008152//metabolic process;GO:0051716//cellular respon…
843010	3.003	0.99	-1.6148	2.35693e-34	T4O24.7	GO:0044425//membrane part;GO:0016021//integral component of membrane;GO:0016020//membrane;GO:0031224//intrinsic component of membrane;GO:0016740//transferase activity;GO:0032559//adenyl ribonucleotide binding;GO:0032553//ribonucleotide binding;GO:1901265//nucleoside phosphate binding;GO:0003824//catalytic activity;GO:0043168//anion binding;GO:0032555//purine ribonucleotide binding;GO:0097367//car…
819951	2.073	0.993	-1.09574	2.8272e-05	819951	GO:0065007//biological regulation;GO:0006875//cellular metal ion homeostasis;GO:0051234//establishment of localization;GO:0030003//cellular cation homeostasis;GO:0048878//chemical homeostasis;GO:0065008//regulation of biological quality;GO:0042592//homeostatic process;GO:0030001//metal ion transport;GO:0019725//cellular homeostasis;GO:0055082//cellular chemical homeostasis;GO:0006810//transport;G…
841657	4.086	0.993	-2.03998	5.34159e-22	F19K6.11
822453	2.136	0.996	-1.07972	2.30632e-10	822453	GO:0009605//response to external stimulus;GO:0071229//cellular response to acid chemical;GO:0009415//response to water;GO:1901700//response to oxygen-containing compound;GO:0071214//cellular response to abiotic stimulus;GO:0050896//response to stimulus;GO:0031668//cellular response to extracellular stimulus;GO:0009991//response to extracellular stimulus;GO:0009414//response to water deprivation;G…
827936	3	1	-1.58615	1.37561e-33	CRK41	GO:0043170//macromolecule metabolic process;GO:0006807//nitrogen compound metabolic process;GO:0044260//cellular macromolecule metabolic process;GO:0036211//protein modification process;GO:0019538//protein metabolic process;GO:0006464//cellular protein modification process;GO:0008152//metabolic process;GO:0044267//cellular protein metabolic process;GO:0006468//protein phosphorylation;GO:1901564//…
835638	3.036	1.006	-1.5936	4.22522e-14	MTE17.16	GO:0051707//response to other organism;GO:0051704//multi-organism process;GO:0050896//response to stimulus;GO:0043207//response to external biotic stimulus;GO:0009607//response to biotic stimulus;GO:0009605//response to external stimulus;
838122	3.703	1.006	-1.86831	3.80271e-104	ABCG40	GO:0006820//anion transport;GO:0002229//defense response to oomycetes;GO:0051704//multi-organism process;GO:0055085//transmembrane transport;GO:0009753//response to jasmonic acid;GO:0042221//response to chemical;GO:0071702//organic substance transport;GO:0043207//response to external biotic stimulus;GO:0051707//response to other organism;GO:1901700//response to oxygen-containing compound;GO:00003…
828080	2.786	1.01	-1.46201	7.75492e-26	GH9B13	GO:0008152//metabolic process;GO:0005975//carbohydrate metabolic process;GO:0009987//cellular process;GO:0051273//beta-glucan metabolic process;GO:1901575//organic substance catabolic process;GO:0044237//cellular metabolic process;GO:0009251//glucan catabolic process;GO:0071554//cell wall organization or biogenesis;GO:0009056//catabolic process;GO:0030245//cellulose catabolic process;GO:0044264//…
828369	2.993	1.033	-1.55905	1.29679e-38	T12H17.120	GO:0005623//cell;GO:0044425//membrane part;GO:0016020//membrane;GO:0044464//cell part;GO:0031224//intrinsic component of membrane;GO:0005886//plasma membrane;GO:0071944//cell periphery;GO:0016021//integral component of membrane;GO:0008144//drug binding;GO:0016772//transferase activity, transferring phosphorus-containing groups;GO:0097367//carbohydrate derivative binding;GO:0003824//catalytic acti…
830673	2.18	1.04	-1.07165	2.3404e-11	MXM12.4	GO:0055114//oxidation-reduction process;GO:0008152//metabolic process;GO:0036094//small molecule binding;GO:1901363//heterocyclic compound binding;GO:0000166//nucleotide binding;GO:0016705//oxidoreductase activity, acting on paired donors, with incorporation or reduction of molecular oxygen;GO:0050660//flavin adenine dinucleotide binding;GO:0003824//catalytic activity;GO:0043168//anion binding;GO…
823892	6.103	1.04	-2.55492	7.3048e-54	823892	GO:0009987//cellular process;GO:0071669//plant-type cell wall organization or biogenesis;GO:0071554//cell wall organization or biogenesis;GO:0048046//apoplast;GO:0005576//extracellular region;GO:0004857//enzyme inhibitor activity;GO:0030234//enzyme regulator activity;GO:0046910//pectinesterase inhibitor activity;GO:0098772//molecular function regulator;
834570	2.786	1.046	-1.41104	1.29831e-23	CYP707A3	GO:0055088//lipid homeostasis;GO:0016115//terpenoid catabolic process;GO:0007275//multicellular organism development;GO:0044242//cellular lipid catabolic process;GO:0032502//developmental process;GO:1901617//organic hydroxy compound biosynthetic process;GO:0016107//sesquiterpenoid catabolic process;GO:0009416//response to light stimulus;GO:0006714//sesquiterpenoid metabolic process;GO:0016132//br…
816234	2.283	1.05	-1.06175	2.31779e-08	F5J6.4	GO:0044444//cytoplasmic part;GO:0005623//cell;GO:0005622//intracellular;GO:0044424//intracellular part;GO:0005737//cytoplasm;GO:0005829//cytosol;GO:0044464//cell part;
835869	6.916	1.05	-2.72199	2.58484e-78	MUA2.23
839225	3.146	1.053	-1.58037	3.62696e-18	RNS3	GO:1901363//heterocyclic compound binding;GO:0016787//hydrolase activity;GO:0004540//ribonuclease activity;GO:0005488//binding;GO:0004519//endonuclease activity;GO:0003676//nucleic acid binding;GO:0016894//endonuclease activity, active with either ribo- or deoxyribonucleic acids and producing 3'-phosphomonoesters;GO:0003723//RNA binding;GO:0140098//catalytic activity, acting on RNA;GO:0033897//ri…
825268	6.92	1.053	-2.70791	9.48701e-95	825268	GO:0043412//macromolecule modification;GO:0090304//nucleic acid metabolic process;GO:0031425//chloroplast RNA processing;GO:0008152//metabolic process;GO:1901360//organic cyclic compound metabolic process;GO:0010467//gene expression;GO:0071704//organic substance metabolic process;GO:0034641//cellular nitrogen compound metabolic process;GO:0043170//macromolecule metabolic process;GO:0009987//cellu…
824864	4.786	1.06	-2.17884	4.67767e-39	bHLH38	GO:0044249//cellular biosynthetic process;GO:0009058//biosynthetic process;GO:1901360//organic cyclic compound metabolic process;GO:0019222//regulation of metabolic process;GO:0019438//aromatic compound biosynthetic process;GO:0010106//cellular response to iron ion starvation;GO:0009889//regulation of biosynthetic process;GO:0080090//regulation of primary metabolic process;GO:0046483//heterocycle…
820874	2.573	1.063	-1.16392	1.49844e-08	820874	GO:0065007//biological regulation;GO:0006725//cellular aromatic compound metabolic process;GO:0007165//signal transduction;GO:0009873//ethylene-activated signaling pathway;GO:0006807//nitrogen compound metabolic process;GO:1901576//organic substance biosynthetic process;GO:0044271//cellular nitrogen compound biosynthetic process;GO:0034645//cellular macromolecule biosynthetic process;GO:0010033//…
825083	4.743	1.066	-2.15548	4.51542e-170	ABCC10	GO:0055085//transmembrane transport;GO:0051179//localization;GO:0006810//transport;GO:0051234//establishment of localization;GO:0016021//integral component of membrane;GO:0044425//membrane part;GO:0044446//intracellular organelle part;GO:0005773//vacuole;GO:0044444//cytoplasmic part;GO:0044437//vacuolar part;GO:0044422//organelle part;GO:0005623//cell;GO:0044464//cell part;GO:0000325//plant-type …
844159	3.376	1.08	-1.64146	1.49858e-43	T11I11.17	GO:0044424//intracellular part;GO:0043229//intracellular organelle;GO:0043231//intracellular membrane-bounded organelle;GO:0005737//cytoplasm;GO:0044464//cell part;GO:0005622//intracellular;GO:0043227//membrane-bounded organelle;GO:0005773//vacuole;GO:0005623//cell;GO:0043226//organelle;GO:0044444//cytoplasmic part;
831475	2.246	1.086	-1.04498	1.29725e-09	T21H19.90	GO:0031224//intrinsic component of membrane;GO:0016020//membrane;GO:0016021//integral component of membrane;GO:0044425//membrane part;GO:0003824//catalytic activity;GO:0016758//transferase activity, transferring hexosyl groups;GO:0008375//acetylglucosaminyltransferase activity;GO:0016757//transferase activity, transferring glycosyl groups;GO:0008194//UDP-glycosyltransferase activity;GO:0016740//t…
819988	2.81	1.09	-1.36339	2.63273e-19	QRT2	GO:0051704//multi-organism process;GO:0009555//pollen development;GO:0009827//plant-type cell wall modification;GO:0009057//macromolecule catabolic process;GO:0019953//sexual reproduction;GO:0043170//macromolecule metabolic process;GO:0044703//multi-organism reproductive process;GO:0048869//cellular developmental process;GO:0030154//cell differentiation;GO:0048608//reproductive structure developm…
843350	3.423	1.09	-1.6525	2.51717e-48	FH8	GO:0009653//anatomical structure morphogenesis;GO:0050789//regulation of biological process;GO:0000902//cell morphogenesis;GO:0048869//cellular developmental process;GO:0032956//regulation of actin cytoskeleton organization;GO:0032271//regulation of protein polymerization;GO:0010638//positive regulation of organelle organization;GO:0065008//regulation of biological quality;GO:0048856//anatomical …
836686	3.636	1.09	-1.73771	6.55942e-54	K21L13.11	GO:0051193//regulation of cofactor metabolic process;GO:0065007//biological regulation;GO:0010310//regulation of hydrogen peroxide metabolic process;GO:0002239//response to oomycetes;GO:0002229//defense response to oomycetes;GO:0006950//response to stress;GO:0050794//regulation of cellular process;GO:0010942//positive regulation of cell death;GO:0019222//regulation of metabolic process;GO:0051707…
838211	3.653	1.093	-1.66895	4.38998e-50	CYP79F1	GO:0016053//organic acid biosynthetic process;GO:0006725//cellular aromatic compound metabolic process;GO:0043436//oxoacid metabolic process;GO:0006950//response to stress;GO:0006082//organic acid metabolic process;GO:0009850//auxin metabolic process;GO:0044272//sulfur compound biosynthetic process;GO:0044550//secondary metabolite biosynthetic process;GO:1901362//organic cyclic compound biosynthe…
842658	2.573	1.1	-1.23876	4.48934e-18	F2K11.11	GO:0048868//pollen tube development;GO:0032501//multicellular organismal process;GO:0009653//anatomical structure morphogenesis;GO:0022414//reproductive process;GO:0048588//developmental cell growth;GO:0071840//cellular component organization or biogenesis;GO:0048468//cell development;GO:0016049//cell growth;GO:0009826//unidimensional cell growth;GO:0032989//cellular component morphogenesis;GO:00…
7922320	3.126	1.1	-1.48729	2.39624e-25	7922320	GO:0071555//cell wall organization;GO:0016043//cellular component organization;GO:0045229//external encapsulating structure organization;GO:0071840//cellular component organization or biogenesis;GO:0071554//cell wall organization or biogenesis;GO:0009987//cellular process;GO:0044464//cell part;GO:0071944//cell periphery;GO:0005576//extracellular region;GO:0009505//plant-type cell wall;GO:0005623/…
829417	2.593	1.113	-1.22855	9.37073e-19	CCD8	GO:0009926//auxin polar transport;GO:0046483//heterocycle metabolic process;GO:0016114//terpenoid biosynthetic process;GO:0060918//auxin transport;GO:0048827//phyllome development;GO:0044255//cellular lipid metabolic process;GO:0010223//secondary shoot formation;GO:0008299//isoprenoid biosynthetic process;GO:0016121//carotene catabolic process;GO:0044237//cellular metabolic process;GO:0010346//sh…
842419	2.956	1.123	-1.39657	2.39263e-09	842419
819872	12.373	1.123	-3.46373	3.87508e-253	NAC044	GO:0065007//biological regulation;GO:0006807//nitrogen compound metabolic process;GO:0032774//RNA biosynthetic process;GO:0009059//macromolecule biosynthetic process;GO:0044237//cellular metabolic process;GO:0080090//regulation of primary metabolic process;GO:0019219//regulation of nucleobase-containing compound metabolic process;GO:1901576//organic substance biosynthetic process;GO:0031323//regu…
828311	2.506	1.133	-1.15017	3.25394e-25	KT2/3	GO:0009725//response to hormone;GO:0050896//response to stimulus;GO:0033993//response to lipid;GO:0042391//regulation of membrane potential;GO:0009737//response to abscisic acid;GO:0042221//response to chemical;GO:0065008//regulation of biological quality;GO:0097305//response to alcohol;GO:0001101//response to acid chemical;GO:0065007//biological regulation;GO:0009719//response to endogenous stim…
817484	12.91	1.133	-3.54959	7.92194e-193	SAG13	GO:0002213//defense response to insect;GO:0050896//response to stimulus;GO:0006950//response to stress;GO:0032502//developmental process;GO:0006952//defense response;GO:0007568//aging;GO:0004022//alcohol dehydrogenase (NAD) activity;GO:0003824//catalytic activity;GO:0016491//oxidoreductase activity;GO:0016616//oxidoreductase activity, acting on the CH-OH group of donors, NAD or NADP as acceptor;G…
826365	2.676	1.136	-1.20994	1.7503e-23	ATXYN3	GO:0044238//primary metabolic process;GO:0071704//organic substance metabolic process;GO:0005975//carbohydrate metabolic process;GO:0008152//metabolic process;GO:0004553//hydrolase activity, hydrolyzing O-glycosyl compounds;GO:0016787//hydrolase activity;GO:0016798//hydrolase activity, acting on glycosyl bonds;GO:0031176//endo-1,4-beta-xylanase activity;GO:0003824//catalytic activity;GO:0097599//…
838112	3.83	1.14	-1.74561	1.04448e-12	F9L1.37	GO:0044444//cytoplasmic part;GO:0005623//cell;GO:0043226//organelle;GO:0043227//membrane-bounded organelle;GO:0005737//cytoplasm;GO:0048046//apoplast;GO:0005622//intracellular;GO:0043229//intracellular organelle;GO:0044464//cell part;GO:0005829//cytosol;GO:0044424//intracellular part;GO:0005576//extracellular region;GO:0005634//nucleus;GO:0043231//intracellular membrane-bounded organelle;
830409	3.633	1.143	-1.63817	9.43754e-23	CHIL	GO:0008152//metabolic process;GO:0071704//organic substance metabolic process;GO:0009628//response to abiotic stimulus;GO:0009813//flavonoid biosynthetic process;GO:0009058//biosynthetic process;GO:0050896//response to stimulus;GO:1901576//organic substance biosynthetic process;GO:0080167//response to karrikin;GO:0009812//flavonoid metabolic process;GO:0044444//cytoplasmic part;GO:0005623//cell;G…
843073	2.803	1.146	-1.2725	1.18758e-27	T1F15.1	GO:0044238//primary metabolic process;GO:0043412//macromolecule modification;GO:0006796//phosphate-containing compound metabolic process;GO:1901564//organonitrogen compound metabolic process;GO:0008152//metabolic process;GO:0019538//protein metabolic process;GO:0006793//phosphorus metabolic process;GO:0009987//cellular process;GO:0016310//phosphorylation;GO:0036211//protein modification process;G…
839318	2.593	1.156	-1.1633	7.98373e-22	SBTI1.1	GO:0043170//macromolecule metabolic process;GO:0006508//proteolysis;GO:1901564//organonitrogen compound metabolic process;GO:0006807//nitrogen compound metabolic process;GO:0071704//organic substance metabolic process;GO:0044238//primary metabolic process;GO:0019538//protein metabolic process;GO:0008152//metabolic process;GO:0031012//extracellular matrix;GO:0044421//extracellular region part;GO:0…
841797	2.976	1.17	-1.34568	2.96197e-07	F22G10.5	GO:0009628//response to abiotic stimulus;GO:0051716//cellular response to stimulus;GO:0009987//cellular process;GO:0036294//cellular response to decreased oxygen levels;GO:0070887//cellular response to chemical stimulus;GO:0071456//cellular response to hypoxia;GO:0070482//response to oxygen levels;GO:0006950//response to stress;GO:0036293//response to decreased oxygen levels;GO:0033554//cellular …
836879	2.486	1.173	-1.06706	4.80943e-12	K8K14.17	GO:0036211//protein modification process;GO:0006473//protein acetylation;GO:0044238//primary metabolic process;GO:0044237//cellular metabolic process;GO:0008152//metabolic process;GO:0044260//cellular macromolecule metabolic process;GO:0006464//cellular protein modification process;GO:0071704//organic substance metabolic process;GO:0009987//cellular process;GO:0044267//cellular protein metabolic …
832547	5.836	1.176	-2.27638	2.26334e-53	VSP1	GO:0009753//response to jasmonic acid;GO:1901700//response to oxygen-containing compound;GO:0010033//response to organic substance;GO:0042221//response to chemical;GO:0006952//defense response;GO:0001101//response to acid chemical;GO:0009719//response to endogenous stimulus;GO:0050896//response to stimulus;GO:0006950//response to stress;GO:0009725//response to hormone;GO:0044424//intracellular pa…
827378	2.896	1.18	-1.29771	1.48212e-22	827378	GO:0071704//organic substance metabolic process;GO:0043170//macromolecule metabolic process;GO:0009101//glycoprotein biosynthetic process;GO:0044267//cellular protein metabolic process;GO:0044249//cellular biosynthetic process;GO:0009059//macromolecule biosynthetic process;GO:0006486//protein glycosylation;GO:0009058//biosynthetic process;GO:0019538//protein metabolic process;GO:0006807//nitrogen…
835349	2.466	1.183	-1.02494	7.06912e-05	F6N7.21	GO:0051179//localization;GO:0030001//metal ion transport;GO:0098771//inorganic ion homeostasis;GO:0065007//biological regulation;GO:0050801//ion homeostasis;GO:0006811//ion transport;GO:0042592//homeostatic process;GO:0046916//cellular transition metal ion homeostasis;GO:0030003//cellular cation homeostasis;GO:0019725//cellular homeostasis;GO:0006812//cation transport;GO:0055080//cation homeostas…
839902	3.85	1.193	-1.69011	2.10018e-44	INT2	GO:0015850//organic hydroxy compound transport;GO:0023052//signaling;GO:0008643//carbohydrate transport;GO:0015749//monosaccharide transport;GO:0015758//glucose transport;GO:0046323//glucose import;GO:0034219//carbohydrate transmembrane transport;GO:0008645//hexose transport;GO:0051234//establishment of localization;GO:0015791//polyol transport;GO:0055085//transmembrane transport;GO:0035428//hexo…
842859	4.13	1.2	-1.78625	3.20287e-21	FT	GO:0030154//cell differentiation;GO:0065007//biological regulation;GO:0061458//reproductive system development;GO:0009911//positive regulation of flower development;GO:0048518//positive regulation of biological process;GO:0032501//multicellular organismal process;GO:0048608//reproductive structure development;GO:0050896//response to stimulus;GO:0009791//post-embryonic development;GO:0051094//posi…
834666	2.756	1.206	-1.19382	1.19076e-27	KAT1	GO:0042391//regulation of membrane potential;GO:0065007//biological regulation;GO:0065008//regulation of biological quality;GO:0005886//plasma membrane;GO:0005623//cell;GO:0016021//integral component of membrane;GO:0044459//plasma membrane part;GO:0016020//membrane;GO:0044464//cell part;GO:0071944//cell periphery;GO:0031226//intrinsic component of plasma membrane;GO:0031224//intrinsic component o…
842498	2.956	1.206	-1.2913	1.34068e-28	F8K4.22
831700	2.443	1.21	-1.01258	1.35479e-15	LECRKA4.2	GO:0032870//cellular response to hormone stimulus;GO:0033993//response to lipid;GO:0009719//response to endogenous stimulus;GO:0009791//post-embryonic development;GO:1901700//response to oxygen-containing compound;GO:1901701//cellular response to oxygen-containing compound;GO:0009725//response to hormone;GO:0051716//cellular response to stimulus;GO:0097305//response to alcohol;GO:0032501//multice…
843842	3.95	1.21	-1.70637	2.87409e-24	PR5	GO:0002376//immune system process;GO:0010038//response to metal ion;GO:0045087//innate immune response;GO:0042221//response to chemical;GO:0031537//regulation of anthocyanin metabolic process;GO:0009627//systemic acquired resistance;GO:0009411//response to UV;GO:0051704//multi-organism process;GO:0098542//defense response to other organism;GO:0065007//biological regulation;GO:0006955//immune resp…
843748	3.5	1.22	-1.51897	5.02209e-26	MYB122	GO:0009058//biosynthetic process;GO:0044271//cellular nitrogen compound biosynthetic process;GO:0006357//regulation of transcription from RNA polymerase II promoter;GO:0009625//response to insect;GO:0016070//RNA metabolic process;GO:0031323//regulation of cellular metabolic process;GO:0010468//regulation of gene expression;GO:0043170//macromolecule metabolic process;GO:0009059//macromolecule bios…
841339	3.13	1.226	-1.34849	5.34671e-26	WNK7	GO:0051716//cellular response to stimulus;GO:0043412//macromolecule modification;GO:0023052//signaling;GO:1901564//organonitrogen compound metabolic process;GO:0044267//cellular protein metabolic process;GO:0016310//phosphorylation;GO:0036211//protein modification process;GO:0044237//cellular metabolic process;GO:0006793//phosphorus metabolic process;GO:0050794//regulation of cellular process;GO:…
843154	46.676	1.226	-5.2492	0	T22E19.12
3771291	2.506	1.233	-1.02329	3.22985e-09	MJE4.15
833727	2.96	1.233	-1.2617	7.91182e-19	MPA22.3	GO:1901698//response to nitrogen compound;GO:0010243//response to organonitrogen compound;GO:0042221//response to chemical;GO:0042493//response to drug;GO:0010033//response to organic substance;GO:1901700//response to oxygen-containing compound;GO:0050896//response to stimulus;GO:0010200//response to chitin;GO:0004842//ubiquitin-protein transferase activity;GO:0016740//transferase activity;GO:001…
824287	3.066	1.246	-1.30981	1.70358e-17	F3H	GO:0009416//response to light stimulus;GO:0009813//flavonoid biosynthetic process;GO:0010224//response to UV-B;GO:0009314//response to radiation;GO:0009812//flavonoid metabolic process;GO:0009058//biosynthetic process;GO:0071704//organic substance metabolic process;GO:0008152//metabolic process;GO:0009411//response to UV;GO:0050896//response to stimulus;GO:1901576//organic substance biosynthetic …
829015	2.533	1.25	-1.01556	1.50491e-09	F25O24.60	GO:1901657//glycosyl compound metabolic process;GO:0008152//metabolic process;GO:0006139//nucleobase-containing compound metabolic process;GO:0055086//nucleobase-containing small molecule metabolic process;GO:1901360//organic cyclic compound metabolic process;GO:0009987//cellular process;GO:0006725//cellular aromatic compound metabolic process;GO:0044238//primary metabolic process;GO:1901564//org…
816953	2.706	1.25	-1.11693	4.47213e-10	SDR2	GO:0055114//oxidation-reduction process;GO:0008152//metabolic process;GO:0044424//intracellular part;GO:0005623//cell;GO:0044444//cytoplasmic part;GO:0005829//cytosol;GO:0005622//intracellular;GO:0005737//cytoplasm;GO:0044464//cell part;GO:0016616//oxidoreductase activity, acting on the CH-OH group of donors, NAD or NADP as acceptor;GO:0004033//aldo-keto reductase (NADP) activity;GO:0003824//cata…
821397	2.943	1.28	-1.16784	6.11848e-21	PGSIP1	GO:0033692//cellular polysaccharide biosynthetic process;GO:0005975//carbohydrate metabolic process;GO:0044249//cellular biosynthetic process;GO:0009834//plant-type secondary cell wall biogenesis;GO:0009059//macromolecule biosynthetic process;GO:0044238//primary metabolic process;GO:0045229//external encapsulating structure organization;GO:0009832//plant-type cell wall biogenesis;GO:0071704//orga…
835558	2.646	1.286	-1.03929	7.53706e-15	GAUT12	GO:0009058//biosynthetic process;GO:0045491//xylan metabolic process;GO:0008152//metabolic process;GO:0009987//cellular process;GO:0044036//cell wall macromolecule metabolic process;GO:0071704//organic substance metabolic process;GO:0016051//carbohydrate biosynthetic process;GO:0010383//cell wall polysaccharide metabolic process;GO:0044249//cellular biosynthetic process;GO:0010393//galacturonan m…
837080	3.093	1.29	-1.17004	4.95754e-11	F3F20.18
817814	3.61	1.29	-1.48313	1.11904e-42	CSLB03	GO:0044249//cellular biosynthetic process;GO:0051274//beta-glucan biosynthetic process;GO:0000278//mitotic cell cycle;GO:0000281//mitotic cytokinesis;GO:0071840//cellular component organization or biogenesis;GO:0033692//cellular polysaccharide biosynthetic process;GO:0051273//beta-glucan metabolic process;GO:0000910//cytokinesis;GO:0007049//cell cycle;GO:0030244//cellulose biosynthetic process;GO…
841967	3.933	1.29	-1.60754	5.11905e-26	F7A10.18	GO:0031224//intrinsic component of membrane;GO:0016021//integral component of membrane;GO:0016020//membrane;GO:0044425//membrane part;
837444	3.283	1.293	-1.34328	1.14647e-18	NAS3	GO:0009826//unidimensional cell growth;GO:0006807//nitrogen compound metabolic process;GO:0044237//cellular metabolic process;GO:0034641//cellular nitrogen compound metabolic process;GO:0048468//cell development;GO:0072351//tricarboxylic acid biosynthetic process;GO:0000902//cell morphogenesis;GO:0048588//developmental cell growth;GO:0051179//localization;GO:0019752//carboxylic acid metabolic pro…
826507	3.683	1.3	-1.50082	3.54701e-20	T30A10.10
818046	3.773	1.306	-1.52921	1.2142e-36	F19I3.4	GO:0009725//response to hormone;GO:0010033//response to organic substance;GO:0009611//response to wounding;GO:0009753//response to jasmonic acid;GO:0050896//response to stimulus;GO:0006950//response to stress;GO:0042221//response to chemical;GO:1901700//response to oxygen-containing compound;GO:0001101//response to acid chemical;GO:0009719//response to endogenous stimulus;GO:0030312//external enc…
28716899	11.743	1.31	-3.16245	4.93084e-33	28716899	GO:0031224//intrinsic component of membrane;GO:0044425//membrane part;GO:0016021//integral component of membrane;GO:0016020//membrane;
835256	3.006	1.32	-1.18643	3.34848e-15	GA20OX2	GO:0010476//gibberellin mediated signaling pathway;GO:0065007//biological regulation;GO:0050789//regulation of biological process;GO:0000003//reproduction;GO:0009639//response to red or far red light;GO:0006629//lipid metabolic process;GO:0006721//terpenoid metabolic process;GO:0016043//cellular component organization;GO:0051716//cellular response to stimulus;GO:0044237//cellular metabolic proces…
842923	2.903	1.323	-1.13374	2.1397e-15	F15E12.17	GO:0007154//cell communication;GO:0065007//biological regulation;GO:0050794//regulation of cellular process;GO:0050896//response to stimulus;GO:0007165//signal transduction;GO:0023052//signaling;GO:0051716//cellular response to stimulus;GO:0050789//regulation of biological process;GO:0009987//cellular process;GO:0005488//binding;GO:0043168//anion binding;GO:0030554//adenyl nucleotide binding;GO:0…
827891	2.716	1.326	-1.03163	1.62951e-21	B120	GO:0036211//protein modification process;GO:0006468//protein phosphorylation;GO:1901564//organonitrogen compound metabolic process;GO:0032501//multicellular organismal process;GO:0009856//pollination;GO:0043412//macromolecule modification;GO:0044238//primary metabolic process;GO:0008152//metabolic process;GO:0006464//cellular protein modification process;GO:0006793//phosphorus metabolic process;G…
833746	3.296	1.333	-1.30488	4.0506e-11	K12B20.120	GO:0009266//response to temperature stimulus;GO:0000302//response to reactive oxygen species;GO:0006979//response to oxidative stress;GO:1901700//response to oxygen-containing compound;GO:0050896//response to stimulus;GO:0009628//response to abiotic stimulus;GO:0009987//cellular process;GO:0006457//protein folding;GO:0006950//response to stress;GO:0042221//response to chemical;GO:0009408//respons…
832538	5.063	1.333	-1.92555	4.83617e-27	LSU2	GO:0009658//chloroplast organization;GO:0009628//response to abiotic stimulus;GO:1903508//positive regulation of nucleic acid-templated transcription;GO:0043207//response to external biotic stimulus;GO:0006970//response to osmotic stress;GO:0048518//positive regulation of biological process;GO:0042594//response to starvation;GO:0010557//positive regulation of macromolecule biosynthetic process;GO…
844208	3.083	1.336	-1.17743	4.81804e-17	F9K20.24	GO:0008104//protein localization;GO:0015833//peptide transport;GO:0033036//macromolecule localization;GO:0015031//protein transport;GO:0045184//establishment of protein localization;GO:0051234//establishment of localization;GO:0006810//transport;GO:0042886//amide transport;GO:0071702//organic substance transport;GO:0051179//localization;GO:0071705//nitrogen compound transport;GO:0044444//cytoplas…
818247	3.136	1.356	-1.21095	2.18463e-18	UGT73C1	GO:0050896//response to stimulus;GO:0009314//response to radiation;GO:0010224//response to UV-B;GO:0009628//response to abiotic stimulus;GO:0009411//response to UV;GO:0008152//metabolic process;GO:0009636//response to toxic substance;GO:0042221//response to chemical;GO:0009416//response to light stimulus;GO:0005623//cell;GO:0044464//cell part;GO:0005622//intracellular;GO:0043231//intracellular me…
842743	3.22	1.356	-1.24869	7.54337e-09	F15H21.8	GO:0048731//system development;GO:0048856//anatomical structure development;GO:0007568//aging;GO:0006979//response to oxidative stress;GO:0090693//plant organ senescence;GO:0050896//response to stimulus;GO:0032502//developmental process;GO:0006950//response to stress;GO:0010150//leaf senescence;GO:0007275//multicellular organism development;GO:0099402//plant organ development;GO:0048366//leaf dev…
828429	6.706	1.366	-2.29733	1.93465e-138	CRK22	GO:0036211//protein modification process;GO:0019538//protein metabolic process;GO:0044238//primary metabolic process;GO:0006468//protein phosphorylation;GO:0006793//phosphorus metabolic process;GO:0009617//response to bacterium;GO:0009987//cellular process;GO:0009605//response to external stimulus;GO:0006464//cellular protein modification process;GO:0043412//macromolecule modification;GO:0009607/…
826959	6.443	1.373	-2.2293	3.07213e-115	CYP71A19	GO:0019748//secondary metabolic process;GO:0008152//metabolic process;GO:0009058//biosynthetic process;GO:0044550//secondary metabolite biosynthetic process;GO:0031224//intrinsic component of membrane;GO:0030054//cell junction;GO:0016021//integral component of membrane;GO:0044425//membrane part;GO:0016020//membrane;GO:0055044//symplast;GO:0005911//cell-cell junction;GO:0009506//plasmodesma;GO:004…
842096	3.626	1.38	-1.3943	3.84462e-22	NAS4	GO:0010232//vascular transport;GO:1901362//organic cyclic compound biosynthetic process;GO:0046483//heterocycle metabolic process;GO:0030418//nicotianamine biosynthetic process;GO:0048868//pollen tube development;GO:0009987//cellular process;GO:1901564//organonitrogen compound metabolic process;GO:0051179//localization;GO:0071840//cellular component organization or biogenesis;GO:1901566//organoni…
823902	3.79	1.38	-1.45662	1.35787e-18	823902	GO:0016020//membrane;GO:0044425//membrane part;GO:0016021//integral component of membrane;GO:0031224//intrinsic component of membrane;GO:0043169//cation binding;GO:0043167//ion binding;GO:0005509//calcium ion binding;GO:0046872//metal ion binding;GO:0005488//binding;
842507	2.85	1.39	-1.03717	9.21781e-16	F19K23.28	GO:0016070//RNA metabolic process;GO:1903506//regulation of nucleic acid-templated transcription;GO:0065003//macromolecular complex assembly;GO:0034622//cellular macromolecular complex assembly;GO:0006396//RNA processing;GO:0010468//regulation of gene expression;GO:0044085//cellular component biogenesis;GO:0071840//cellular component organization or biogenesis;GO:0022613//ribonucleoprotein comple…
843653	3.31	1.413	-1.22887	4.0816e-14	TIP3%3B1	GO:0009056//catabolic process;GO:0006810//transport;GO:0055085//transmembrane transport;GO:0009987//cellular process;GO:0006811//ion transport;GO:0006914//autophagy;GO:0044237//cellular metabolic process;GO:0034220//ion transmembrane transport;GO:0061919//process utilizing autophagic mechanism;GO:0008152//metabolic process;GO:0051179//localization;GO:0044248//cellular catabolic process;GO:0051234…
835561	3.333	1.416	-1.23156	7.64091e-18	K5F14.7	GO:0065007//biological regulation;GO:0007165//signal transduction;GO:0007154//cell communication;GO:0023052//signaling;GO:0050794//regulation of cellular process;GO:0051716//cellular response to stimulus;GO:0009987//cellular process;GO:0050789//regulation of biological process;GO:0050896//response to stimulus;GO:0016020//membrane;GO:0016021//integral component of membrane;GO:0031224//intrinsic co…
819995	4.263	1.43	-1.56995	2.88543e-47	FRD3	GO:0071281//cellular response to iron ion;GO:0051234//establishment of localization;GO:0009991//response to extracellular stimulus;GO:0042221//response to chemical;GO:0010039//response to iron ion;GO:0071731//response to nitric oxide;GO:0009737//response to abscisic acid;GO:1902170//cellular response to reactive nitrogen species;GO:0033993//response to lipid;GO:0006950//response to stress;GO:0071…
836147	4.073	1.44	-1.5026	2.36827e-60	F15L12.13	GO:0032270//positive regulation of cellular protein metabolic process;GO:0044265//cellular macromolecule catabolic process;GO:0030162//regulation of proteolysis;GO:0080090//regulation of primary metabolic process;GO:0008152//metabolic process;GO:0051603//proteolysis involved in cellular protein catabolic process;GO:0044248//cellular catabolic process;GO:0036211//protein modification process;GO:19…
835650	3.903	1.443	-1.43575	8.33905e-23	MWC10.1	GO:0006807//nitrogen compound metabolic process;GO:0065007//biological regulation;GO:0050896//response to stimulus;GO:0051716//cellular response to stimulus;GO:0050789//regulation of biological process;GO:0009987//cellular process;GO:0044260//cellular macromolecule metabolic process;GO:0006468//protein phosphorylation;GO:0044238//primary metabolic process;GO:1901564//organonitrogen compound metab…
841770	4.096	1.443	-1.50263	1.43856e-25	841770
830293	4.613	1.443	-1.58225	5.87001e-21	BHLH101	GO:0051252//regulation of RNA metabolic process;GO:0071704//organic substance metabolic process;GO:0019222//regulation of metabolic process;GO:0031323//regulation of cellular metabolic process;GO:0009605//response to external stimulus;GO:0042592//homeostatic process;GO:0009889//regulation of biosynthetic process;GO:0010556//regulation of macromolecule biosynthetic process;GO:0033554//cellular res…
843454	10.51	1.443	-2.86149	1.0072e-191	F23N20.13	GO:0042221//response to chemical;GO:0055085//transmembrane transport;GO:0051234//establishment of localization;GO:0051179//localization;GO:0042493//response to drug;GO:0015893//drug transport;GO:0006855//drug transmembrane transport;GO:0050896//response to stimulus;GO:0006810//transport;GO:0044422//organelle part;GO:0044464//cell part;GO:0005773//vacuole;GO:0005737//cytoplasm;GO:0098588//bounding…
824482	3.366	1.446	-1.21574	3.08083e-19	UGT73C7	GO:0008152//metabolic process;GO:0050896//response to stimulus;GO:0051704//multi-organism process;GO:0043207//response to external biotic stimulus;GO:0009607//response to biotic stimulus;GO:0051707//response to other organism;GO:0009605//response to external stimulus;GO:0043231//intracellular membrane-bounded organelle;GO:0044464//cell part;GO:0005622//intracellular;GO:0043226//organelle;GO:00432…
831561	7.403	1.446	-2.36277	1.059e-93	F2K13.130	GO:0055114//oxidation-reduction process;GO:0008152//metabolic process;GO:0016491//oxidoreductase activity;GO:0003824//catalytic activity;
828865	5.216	1.453	-1.84585	3.97543e-57	T29A15.50	GO:0008152//metabolic process;GO:0044464//cell part;GO:0044424//intracellular part;GO:0043227//membrane-bounded organelle;GO:0005623//cell;GO:0005622//intracellular;GO:0043226//organelle;GO:0043229//intracellular organelle;GO:0043231//intracellular membrane-bounded organelle;GO:0008194//UDP-glycosyltransferase activity;GO:0003824//catalytic activity;GO:0080044//quercetin 7-O-glucosyltransferase a…
820917	4.393	1.456	-1.59433	1.66913e-41	Pleiotropic regulatory locus 2	GO:0044237//cellular metabolic process;GO:0016071//mRNA metabolic process;GO:0010467//gene expression;GO:0046483//heterocycle metabolic process;GO:0090304//nucleic acid metabolic process;GO:0006807//nitrogen compound metabolic process;GO:0044260//cellular macromolecule metabolic process;GO:0006725//cellular aromatic compound metabolic process;GO:0043170//macromolecule metabolic process;GO:0008152…
839027	3.723	1.47	-1.33985	1.50999e-15	839027	GO:0016021//integral component of membrane;GO:0031224//intrinsic component of membrane;GO:0016020//membrane;GO:0044425//membrane part;
839059	2.953	1.473	-1.00344	5.60481e-12	F21J9.9	GO:0003824//catalytic activity;GO:0016746//transferase activity, transferring acyl groups;GO:0016747//transferase activity, transferring acyl groups other than amino-acyl groups;GO:0016740//transferase activity;
816375	5.18	1.473	-1.82866	2.0156e-28	F24H14.5	GO:0070647//protein modification by small protein conjugation or removal;GO:0032446//protein modification by small protein conjugation;GO:0006807//nitrogen compound metabolic process;GO:0044267//cellular protein metabolic process;GO:0006464//cellular protein modification process;GO:0044260//cellular macromolecule metabolic process;GO:0045116//protein neddylation;GO:0008152//metabolic process;GO:0…
821732	4.423	1.476	-1.58389	1.39346e-35	UGT71B6	GO:0006720//isoprenoid metabolic process;GO:1901575//organic substance catabolic process;GO:0006629//lipid metabolic process;GO:0072329//monocarboxylic acid catabolic process;GO:1901700//response to oxygen-containing compound;GO:0042221//response to chemical;GO:0006970//response to osmotic stress;GO:0050896//response to stimulus;GO:0006714//sesquiterpenoid metabolic process;GO:0006721//terpenoid …
823990	4.393	1.48	-1.56577	6.56418e-35	CYP71A21	GO:0019748//secondary metabolic process;GO:0008152//metabolic process;GO:0009058//biosynthetic process;GO:0044550//secondary metabolite biosynthetic process;GO:0016020//membrane;GO:0044425//membrane part;GO:0031224//intrinsic component of membrane;GO:0016021//integral component of membrane;GO:0016491//oxidoreductase activity;GO:0046906//tetrapyrrole binding;GO:0097159//organic cyclic compound bin…
819315	3.766	1.486	-1.3275	3.56526e-29	F14M4.16	GO:0016772//transferase activity, transferring phosphorus-containing groups;GO:0016301//kinase activity;GO:0016740//transferase activity;GO:0003824//catalytic activity;
829668	5.2	1.5	-1.79452	3.2272e-47	T12J5.30	GO:0044271//cellular nitrogen compound biosynthetic process;GO:0018130//heterocycle biosynthetic process;GO:0043603//cellular amide metabolic process;GO:1901564//organonitrogen compound metabolic process;GO:1901566//organonitrogen compound biosynthetic process;GO:0042435//indole-containing compound biosynthetic process;GO:0017144//drug metabolic process;GO:0043604//amide biosynthetic process;GO:0…
824005	3.153	1.506	-1.06268	8.30173e-13	824005	GO:0006629//lipid metabolic process;GO:0016042//lipid catabolic process;GO:1901575//organic substance catabolic process;GO:0008152//metabolic process;GO:0009056//catabolic process;GO:0044238//primary metabolic process;GO:0071704//organic substance metabolic process;GO:0031224//intrinsic component of membrane;GO:0016021//integral component of membrane;GO:0005576//extracellular region;GO:0016020//m…
820194	4.333	1.513	-1.51661	1.39162e-39	820194	GO:0032501//multicellular organismal process;GO:0010154//fruit development;GO:0000003//reproduction;GO:0009058//biosynthetic process;GO:0048608//reproductive structure development;GO:0022414//reproductive process;GO:0048354//mucilage biosynthetic process involved in seed coat development;GO:0010192//mucilage biosynthetic process;GO:0009987//cellular process;GO:0009791//post-embryonic development;…
814999	3.096	1.523	-1.02424	2.03475e-12	T1O3.2	GO:0071704//organic substance metabolic process;GO:0009056//catabolic process;GO:1901575//organic substance catabolic process;GO:0044238//primary metabolic process;GO:0008152//metabolic process;GO:0006629//lipid metabolic process;GO:0016042//lipid catabolic process;GO:0005576//extracellular region;GO:0016788//hydrolase activity, acting on ester bonds;GO:0016787//hydrolase activity;GO:0003824//cat…
824248	4.386	1.523	-1.51494	1.6041e-42	824248	GO:0019538//protein metabolic process;GO:0044238//primary metabolic process;GO:0036211//protein modification process;GO:0044260//cellular macromolecule metabolic process;GO:0070647//protein modification by small protein conjugation or removal;GO:0044267//cellular protein metabolic process;GO:1901564//organonitrogen compound metabolic process;GO:0044237//cellular metabolic process;GO:0008152//meta…
821788	3.186	1.556	-1.03175	2.30971e-07	PCC1	GO:2000026//regulation of multicellular organismal development;GO:0097305//response to alcohol;GO:0009893//positive regulation of metabolic process;GO:0009314//response to radiation;GO:0070887//cellular response to chemical stimulus;GO:0071704//organic substance metabolic process;GO:0009411//response to UV;GO:0071482//cellular response to light stimulus;GO:1900150//regulation of defense response …
836856	3.49	1.56	-1.16009	5.98216e-14	IRX15-L	GO:0043170//macromolecule metabolic process;GO:0070592//cell wall polysaccharide biosynthetic process;GO:0044085//cellular component biogenesis;GO:0034645//cellular macromolecule biosynthetic process;GO:0010383//cell wall polysaccharide metabolic process;GO:0044038//cell wall macromolecule biosynthetic process;GO:0009058//biosynthetic process;GO:0070589//cellular component macromolecule biosynthe…
828255	9.94	1.566	-2.66772	6.59805e-203	NRT1.8	GO:1901698//response to nitrogen compound;GO:0046686//response to cadmium ion;GO:0010038//response to metal ion;GO:0008152//metabolic process;GO:0044237//cellular metabolic process;GO:0071704//organic substance metabolic process;GO:1901700//response to oxygen-containing compound;GO:0044281//small molecule metabolic process;GO:0042128//nitrate assimilation;GO:0043436//oxoacid metabolic process;GO:…
841926	3.29	1.57	-1.07277	3.52615e-12	F14C21.43	GO:0008152//metabolic process;GO:0055114//oxidation-reduction process;GO:0044444//cytoplasmic part;GO:0005737//cytoplasm;GO:0009536//plastid;GO:0043229//intracellular organelle;GO:0043226//organelle;GO:0044424//intracellular part;GO:0005623//cell;GO:0043227//membrane-bounded organelle;GO:0044464//cell part;GO:0009507//chloroplast;GO:0043231//intracellular membrane-bounded organelle;GO:0005622//in…
820049	3.47	1.573	-1.14049	8.17252e-23	ATERDJ3A	GO:0071840//cellular component organization or biogenesis;GO:0051704//multi-organism process;GO:0009408//response to heat;GO:0000902//cell morphogenesis;GO:0040007//growth;GO:0009987//cellular process;GO:0060560//developmental growth involved in morphogenesis;GO:0022414//reproductive process;GO:0033554//cellular response to stress;GO:0044706//multi-multicellular organism process;GO:0034605//cellu…
28720123	28.793	1.586	-4.17892	1.63203e-98	28720123	GO:0050832//defense response to fungus;GO:0050896//response to stimulus;GO:0098542//defense response to other organism;GO:0051704//multi-organism process;GO:0009620//response to fungus;GO:0009605//response to external stimulus;GO:0006952//defense response;GO:0043207//response to external biotic stimulus;GO:0009607//response to biotic stimulus;GO:0051707//response to other organism;GO:0006950//res…
830978	3.353	1.59	-1.07498	1.40901e-16	SYTD	GO:0031224//intrinsic component of membrane;GO:0016020//membrane;GO:0016021//integral component of membrane;GO:0044425//membrane part;GO:0043167//ion binding;GO:0046872//metal ion binding;GO:0043169//cation binding;GO:0008289//lipid binding;GO:0005488//binding;
819055	4.42	1.596	-1.53554	3.2161e-37	BGLU17	GO:0071704//organic substance metabolic process;GO:1901657//glycosyl compound metabolic process;GO:0005975//carbohydrate metabolic process;GO:0044238//primary metabolic process;GO:1901135//carbohydrate derivative metabolic process;GO:0008152//metabolic process;GO:0044425//membrane part;GO:0016021//integral component of membrane;GO:0031224//intrinsic component of membrane;GO:0016020//membrane;GO:0…
837576	4.383	1.6	-1.45317	1.01511e-22	ERD9	GO:0048528//post-embryonic root development;GO:0090696//post-embryonic plant organ development;GO:0009987//cellular process;GO:0048364//root development;GO:0099402//plant organ development;GO:2000070//regulation of response to water deprivation;GO:0051186//cofactor metabolic process;GO:0044237//cellular metabolic process;GO:0043603//cellular amide metabolic process;GO:0006807//nitrogen compound m…
821499	6.573	1.6	-2.04158	1.06716e-111	821499	GO:0044238//primary metabolic process;GO:0005975//carbohydrate metabolic process;GO:0008152//metabolic process;GO:0071704//organic substance metabolic process;GO:0044464//cell part;GO:0031012//extracellular matrix;GO:0005576//extracellular region;GO:0005623//cell;GO:0005578//proteinaceous extracellular matrix;GO:0030312//external encapsulating structure;GO:0005618//cell wall;GO:0044421//extracell…
824240	3.223	1.606	-1.00698	2.06228e-13	GATL2	GO:0045229//external encapsulating structure organization;GO:0044238//primary metabolic process;GO:0005976//polysaccharide metabolic process;GO:1901576//organic substance biosynthetic process;GO:0043170//macromolecule metabolic process;GO:0045488//pectin metabolic process;GO:0017144//drug metabolic process;GO:0005975//carbohydrate metabolic process;GO:0000271//polysaccharide biosynthetic process;…
823819	4.396	1.613	-1.44569	5.29971e-35	UGT76E12	GO:0008152//metabolic process;GO:0005622//intracellular;GO:0043226//organelle;GO:0005623//cell;GO:0043231//intracellular membrane-bounded organelle;GO:0044424//intracellular part;GO:0043229//intracellular organelle;GO:0043227//membrane-bounded organelle;GO:0044464//cell part;GO:0080044//quercetin 7-O-glucosyltransferase activity;GO:0047893//flavonol 3-O-glucosyltransferase activity;GO:0046527//gl…
816328	6.09	1.623	-1.90602	5.89363e-54	F8D23.7	GO:0042737//drug catabolic process;GO:0008152//metabolic process;GO:0072593//reactive oxygen species metabolic process;GO:0006979//response to oxidative stress;GO:0051187//cofactor catabolic process;GO:0051186//cofactor metabolic process;GO:0042743//hydrogen peroxide metabolic process;GO:0017144//drug metabolic process;GO:0044237//cellular metabolic process;GO:0044248//cellular catabolic process;…
839841	3.853	1.643	-1.22861	6.94585e-12	F15D2.20
830310	3.943	1.646	-1.25392	3.58675e-30	T19N18.40	GO:0009987//cellular process;GO:0005976//polysaccharide metabolic process;GO:0017144//drug metabolic process;GO:0042737//drug catabolic process;GO:0005975//carbohydrate metabolic process;GO:0044248//cellular catabolic process;GO:0009056//catabolic process;GO:0009057//macromolecule catabolic process;GO:0045488//pectin metabolic process;GO:0000272//polysaccharide catabolic process;GO:0044238//prima…
838366	3.986	1.646	-1.27605	4.46072e-27	EGY3	GO:0009644//response to high light intensity;GO:0009266//response to temperature stimulus;GO:0009416//response to light stimulus;GO:0050896//response to stimulus;GO:0010035//response to inorganic substance;GO:0009408//response to heat;GO:0009636//response to toxic substance;GO:0042542//response to hydrogen peroxide;GO:0006950//response to stress;GO:0042493//response to drug;GO:0042221//response t…
826973	5.123	1.65	-1.63425	1.33559e-70	HAK5	GO:0071804//cellular potassium ion transport;GO:0034220//ion transmembrane transport;GO:0006810//transport;GO:0051234//establishment of localization;GO:0015672//monovalent inorganic cation transport;GO:0098655//cation transmembrane transport;GO:0006812//cation transport;GO:0006811//ion transport;GO:0006813//potassium ion transport;GO:0009987//cellular process;GO:0051179//localization;GO:0055085//…
830129	3.51	1.653	-1.08837	1.47051e-13	HCC2	GO:0055076//transition metal ion homeostasis;GO:0098771//inorganic ion homeostasis;GO:0055070//copper ion homeostasis;GO:0055080//cation homeostasis;GO:0065008//regulation of biological quality;GO:0055065//metal ion homeostasis;GO:0050801//ion homeostasis;GO:0042592//homeostatic process;GO:0048878//chemical homeostasis;GO:0065007//biological regulation;GO:0005737//cytoplasm;GO:0043226//organelle;…
817901	7.95	1.653	-2.30228	4.05649e-65	RD20	GO:0043436//oxoacid metabolic process;GO:0042493//response to drug;GO:0006082//organic acid metabolic process;GO:0065007//biological regulation;GO:0010035//response to inorganic substance;GO:0051707//response to other organism;GO:0044238//primary metabolic process;GO:0006631//fatty acid metabolic process;GO:0009605//response to external stimulus;GO:0044283//small molecule biosynthetic process;GO:…
830840	3.55	1.656	-1.0991	2.16242e-17	F17I14.10	GO:1901700//response to oxygen-containing compound;GO:0042221//response to chemical;GO:0010033//response to organic substance;GO:0010200//response to chitin;GO:1901698//response to nitrogen compound;GO:0042493//response to drug;GO:0050896//response to stimulus;GO:0010243//response to organonitrogen compound;GO:0016740//transferase activity;GO:0004842//ubiquitin-protein transferase activity;GO:014…
814690	3.7	1.663	-1.15303	1.87406e-13	T8O11.22	GO:0030234//enzyme regulator activity;GO:0004857//enzyme inhibitor activity;GO:0098772//molecular function regulator;
838182	7.436	1.663	-2.16022	1.55093e-150	WAKL2	GO:0046777//protein autophosphorylation;GO:0008152//metabolic process;GO:0071704//organic substance metabolic process;GO:0023052//signaling;GO:0044267//cellular protein metabolic process;GO:0044260//cellular macromolecule metabolic process;GO:0044237//cellular metabolic process;GO:0006807//nitrogen compound metabolic process;GO:0006796//phosphate-containing compound metabolic process;GO:0051716//…
841143	5.99	1.67	-1.84369	2.49899e-30	841143
842715	13.743	1.673	-3.03959	5.30817e-84	NAC027	GO:0010556//regulation of macromolecule biosynthetic process;GO:1901362//organic cyclic compound biosynthetic process;GO:0019438//aromatic compound biosynthetic process;GO:0018130//heterocycle biosynthetic process;GO:0032774//RNA biosynthetic process;GO:1901360//organic cyclic compound metabolic process;GO:0009059//macromolecule biosynthetic process;GO:0080090//regulation of primary metabolic pro…
828424	6.566	1.68	-1.96548	8.5794e-92	EMB1290	GO:0009607//response to biotic stimulus;GO:0009617//response to bacterium;GO:0051704//multi-organism process;GO:0006952//defense response;GO:0006950//response to stress;GO:0051707//response to other organism;GO:0098542//defense response to other organism;GO:0043207//response to external biotic stimulus;GO:0050896//response to stimulus;GO:0009605//response to external stimulus;GO:0042742//defense …
837602	8.876	1.683	-2.34849	1.28597e-157	CER1	GO:0051704//multi-organism process;GO:0010025//wax biosynthetic process;GO:1901576//organic substance biosynthetic process;GO:0008610//lipid biosynthetic process;GO:1901568//fatty acid derivative metabolic process;GO:0044249//cellular biosynthetic process;GO:0009628//response to abiotic stimulus;GO:0010166//wax metabolic process;GO:0001101//response to acid chemical;GO:0008152//metabolic process;…
829633	3.696	1.686	-1.13126	1.13655e-07	F11I11.50	GO:0009733//response to auxin;GO:0042221//response to chemical;GO:0009725//response to hormone;GO:0010033//response to organic substance;GO:0050896//response to stimulus;GO:0009719//response to endogenous stimulus;
842727	24.76	1.686	-3.87858	3.8207e-89	TOM7-2	GO:0055085//transmembrane transport;GO:0034613//cellular protein localization;GO:0033365//protein localization to organelle;GO:0065002//intracellular protein transmembrane transport;GO:0044743//protein transmembrane import into intracellular organelle;GO:0071702//organic substance transport;GO:0070585//protein localization to mitochondrion;GO:1990542//mitochondrial transmembrane transport;GO:0071…
837812	6.403	1.693	-1.96284	6.28268e-40	T6A9.26
824647	4.383	1.703	-1.36198	1.94612e-31	PIP2%3B5	GO:0051234//establishment of localization;GO:0034220//ion transmembrane transport;GO:0006810//transport;GO:0055085//transmembrane transport;GO:0006833//water transport;GO:0051179//localization;GO:0006811//ion transport;GO:0042044//fluid transport;GO:0031224//intrinsic component of membrane;GO:0005886//plasma membrane;GO:0071944//cell periphery;GO:0016021//integral component of membrane;GO:0005623…
830661	4.9	1.72	-1.51873	2.4463e-31	NAC080	GO:0006351//transcription, DNA-templated;GO:0050789//regulation of biological process;GO:0006355//regulation of transcription, DNA-templated;GO:0097659//nucleic acid-templated transcription;GO:0031326//regulation of cellular biosynthetic process;GO:0009058//biosynthetic process;GO:0009987//cellular process;GO:0006725//cellular aromatic compound metabolic process;GO:0009889//regulation of biosynth…
819556	6.15	1.733	-1.82921	1.32929e-91	T11I18.12	GO:0071704//organic substance metabolic process;GO:0008152//metabolic process;GO:0005975//carbohydrate metabolic process;GO:0044238//primary metabolic process;GO:0005623//cell;GO:0071944//cell periphery;GO:0016021//integral component of membrane;GO:0044464//cell part;GO:0044459//plasma membrane part;GO:0031226//intrinsic component of plasma membrane;GO:0005886//plasma membrane;GO:0016020//membran…
819103	3.913	1.74	-1.17088	8.38097e-17	T13E15.25	GO:0090304//nucleic acid metabolic process;GO:0032870//cellular response to hormone stimulus;GO:0009058//biosynthetic process;GO:1901576//organic substance biosynthetic process;GO:0050794//regulation of cellular process;GO:0070887//cellular response to chemical stimulus;GO:0009719//response to endogenous stimulus;GO:0006725//cellular aromatic compound metabolic process;GO:0046483//heterocycle met…
838314	3.54	1.743	-1.02132	3.78822e-28	LOX3	GO:0009642//response to light intensity;GO:0061458//reproductive system development;GO:0048856//anatomical structure development;GO:0009314//response to radiation;GO:0051704//multi-organism process;GO:0048731//system development;GO:0048443//stamen development;GO:0043207//response to external biotic stimulus;GO:0044281//small molecule metabolic process;GO:0048827//phyllome development;GO:0031407//…
828416	3.97	1.76	-1.17403	1.79551e-23	EP1	GO:0006952//defense response;GO:0002376//immune system process;GO:0009605//response to external stimulus;GO:0042493//response to drug;GO:0008219//cell death;GO:0001101//response to acid chemical;GO:0098542//defense response to other organism;GO:0006955//immune response;GO:0010033//response to organic substance;GO:0009751//response to salicylic acid;GO:0009607//response to biotic stimulus;GO:00069…
814743	11.21	1.773	-2.66178	1.6516e-59	PDF2.1	GO:0043207//response to external biotic stimulus;GO:0051707//response to other organism;GO:0035821//modification of morphology or physiology of other organism;GO:0050896//response to stimulus;GO:0051704//multi-organism process;GO:0009620//response to fungus;GO:0031640//killing of cells of other organism;GO:0098542//defense response to other organism;GO:0006952//defense response;GO:0006950//respon…
836093	6.186	1.776	-1.79856	1.69551e-35	HSP18.2	GO:0010286//heat acclimation;GO:0042493//response to drug;GO:0009642//response to light intensity;GO:0050896//response to stimulus;GO:0009416//response to light stimulus;GO:0009628//response to abiotic stimulus;GO:0000302//response to reactive oxygen species;GO:0042542//response to hydrogen peroxide;GO:0006979//response to oxidative stress;GO:0006950//response to stress;GO:0042221//response to ch…
835280	4.256	1.78	-1.25875	7.00733e-33	AtDTX50	GO:0051179//localization;GO:1905392//plant organ morphogenesis;GO:0032501//multicellular organismal process;GO:0009719//response to endogenous stimulus;GO:0022622//root system development;GO:0065007//biological regulation;GO:0033993//response to lipid;GO:0015849//organic acid transport;GO:0009737//response to abscisic acid;GO:0071702//organic substance transport;GO:0080134//regulation of response…
830058	4.5	1.783	-1.33621	2.44803e-39	EDS5	GO:0014070//response to organic cyclic compound;GO:0010817//regulation of hormone levels;GO:0072330//monocarboxylic acid biosynthetic process;GO:0009624//response to nematode;GO:0016053//organic acid biosynthetic process;GO:0050789//regulation of biological process;GO:1901700//response to oxygen-containing compound;GO:0019752//carboxylic acid metabolic process;GO:0080134//regulation of response t…
843923	4.793	1.783	-1.42551	4.76698e-36	T4O12.13	GO:0044238//primary metabolic process;GO:0006629//lipid metabolic process;GO:0016042//lipid catabolic process;GO:1901575//organic substance catabolic process;GO:0008152//metabolic process;GO:0009056//catabolic process;GO:0071704//organic substance metabolic process;GO:0005576//extracellular region;GO:0016298//lipase activity;GO:0016787//hydrolase activity;GO:0016788//hydrolase activity, acting on…
6240705	5.886	1.783	-1.64805	7.09694e-28	WIH3	GO:0022414//reproductive process;GO:0003006//developmental process involved in reproduction;GO:0032502//developmental process;GO:0000003//reproduction;GO:0044464//cell part;GO:0005886//plasma membrane;GO:0005623//cell;GO:0071944//cell periphery;GO:0016020//membrane;
816283	7.87	1.806	-2.12318	8.79938e-60	T17A5.16	GO:0032501//multicellular organismal process;GO:0009553//embryo sac development;GO:0009561//megagametogenesis;GO:0055046//microgametogenesis;GO:0032502//developmental process;GO:0048229//gametophyte development;GO:0007275//multicellular organism development;GO:0048856//anatomical structure development;GO:0009555//pollen development;GO:0044424//intracellular part;GO:0005623//cell;GO:0005737//cytop…
817918	3.743	1.81	-1.04797	4.10841e-18	scpl46	GO:0044257//cellular protein catabolic process;GO:0006508//proteolysis;GO:0008152//metabolic process;GO:0043170//macromolecule metabolic process;GO:0030163//protein catabolic process;GO:0009987//cellular process;GO:0051603//proteolysis involved in cellular protein catabolic process;GO:1901565//organonitrogen compound catabolic process;GO:0009057//macromolecule catabolic process;GO:0019538//protei…
833851	3.97	1.816	-1.12774	6.14729e-10	MBB18.16	GO:0071944//cell periphery;GO:0044464//cell part;GO:0005623//cell;GO:0004857//enzyme inhibitor activity;GO:0016787//hydrolase activity;GO:0030599//pectinesterase activity;GO:0098772//molecular function regulator;GO:0046910//pectinesterase inhibitor activity;GO:0052689//carboxylic ester hydrolase activity;GO:0003824//catalytic activity;GO:0016788//hydrolase activity, acting on ester bonds;GO:00302…
838623	13.24	1.823	-2.86293	2.21923e-126	TIM17-1	GO:0017038//protein import;GO:0051649//establishment of localization in cell;GO:0034613//cellular protein localization;GO:0006839//mitochondrial transport;GO:0044743//protein transmembrane import into intracellular organelle;GO:0070585//protein localization to mitochondrion;GO:0070727//cellular macromolecule localization;GO:0015031//protein transport;GO:0033036//macromolecule localization;GO:0071…
838710	4.95	1.826	-1.43806	8.7455e-24	AtVTL1	GO:0006879//cellular iron ion homeostasis;GO:0050801//ion homeostasis;GO:0034220//ion transmembrane transport;GO:0042592//homeostatic process;GO:0051235//maintenance of location;GO:0055072//iron ion homeostasis;GO:0051641//cellular localization;GO:0006979//response to oxidative stress;GO:0006828//manganese ion transport;GO:0098660//inorganic ion transmembrane transport;GO:0051651//maintenance of …
838256	4.553	1.843	-1.30463	8.66994e-16	F17F16.17	GO:0006950//response to stress;GO:0050896//response to stimulus;GO:0009651//response to salt stress;GO:0009628//response to abiotic stimulus;GO:0006970//response to osmotic stress;GO:0043231//intracellular membrane-bounded organelle;GO:0044424//intracellular part;GO:0016021//integral component of membrane;GO:0043229//intracellular organelle;GO:0031224//intrinsic component of membrane;GO:0044464//…
842822	4.573	1.843	-1.3153	2.11017e-23	T23K8.6
838995	5.21	1.87	-1.47848	2.91995e-29	F5O8.40	GO:0016020//membrane;GO:0016021//integral component of membrane;GO:0044425//membrane part;GO:0031224//intrinsic component of membrane;
824695	5.04	1.88	-1.41644	1.14787e-24	SDRd	GO:0005777//peroxisome;GO:0043231//intracellular membrane-bounded organelle;GO:0043229//intracellular organelle;GO:0043226//organelle;GO:0043227//membrane-bounded organelle;GO:0042579//microbody;GO:0044444//cytoplasmic part;GO:0005737//cytoplasm;GO:0044464//cell part;GO:0044424//intracellular part;GO:0005623//cell;GO:0005622//intracellular;GO:0003824//catalytic activity;GO:0016491//oxidoreductase…
836870	4.076	1.886	-1.11218	1.18452e-17	K8K14.7
830562	9.276	1.893	-2.29052	1.48732e-103	MPH15.9	GO:0051187//cofactor catabolic process;GO:0042744//hydrogen peroxide catabolic process;GO:0006950//response to stress;GO:0042743//hydrogen peroxide metabolic process;GO:0072593//reactive oxygen species metabolic process;GO:0044248//cellular catabolic process;GO:0009056//catabolic process;GO:0042737//drug catabolic process;GO:0044237//cellular metabolic process;GO:0008152//metabolic process;GO:005…
824906	8.783	1.896	-2.20337	6.91929e-96	AGL18	GO:1902680//positive regulation of RNA biosynthetic process;GO:0048519//negative regulation of biological process;GO:0048831//regulation of shoot system development;GO:0048581//negative regulation of post-embryonic development;GO:0010557//positive regulation of macromolecule biosynthetic process;GO:0009891//positive regulation of biosynthetic process;GO:0006357//regulation of transcription from R…
842342	5.51	1.91	-1.52728	5.55211e-35	GolS4	GO:0044238//primary metabolic process;GO:0008152//metabolic process;GO:0005996//monosaccharide metabolic process;GO:0044281//small molecule metabolic process;GO:0006012//galactose metabolic process;GO:0050896//response to stimulus;GO:0005975//carbohydrate metabolic process;GO:0006950//response to stress;GO:0019318//hexose metabolic process;GO:0006979//response to oxidative stress;GO:0071704//orga…
814943	4.876	1.916	-1.34872	6.29471e-33	F3L12.10	GO:0055085//transmembrane transport;GO:0042221//response to chemical;GO:0006855//drug transmembrane transport;GO:0006810//transport;GO:0051179//localization;GO:0042493//response to drug;GO:0015893//drug transport;GO:0050896//response to stimulus;GO:0051234//establishment of localization;GO:0016020//membrane;GO:0031224//intrinsic component of membrane;GO:0044425//membrane part;GO:0016021//integral…
818640	4.003	1.933	-1.05129	1.10888e-26	T2P4.19	GO:0009605//response to external stimulus;GO:0050896//response to stimulus;GO:0051707//response to other organism;GO:0009607//response to biotic stimulus;GO:0009624//response to nematode;GO:0051704//multi-organism process;GO:0043207//response to external biotic stimulus;GO:0044425//membrane part;GO:0016020//membrane;GO:0016021//integral component of membrane;GO:0031224//intrinsic component of mem…
816167	11.193	1.933	-2.53702	1.7061e-222	T24I21.7	GO:0009628//response to abiotic stimulus;GO:0080167//response to karrikin;GO:0050896//response to stimulus;GO:0031224//intrinsic component of membrane;GO:0016021//integral component of membrane;GO:0044425//membrane part;GO:0016020//membrane;
819390	4.18	1.936	-1.111	6.56007e-12	F17A22.17	GO:0032502//developmental process;GO:0080134//regulation of response to stress;GO:0016043//cellular component organization;GO:0048584//positive regulation of response to stimulus;GO:0040008//regulation of growth;GO:1902584//positive regulation of response to water deprivation;GO:0050789//regulation of biological process;GO:0009987//cellular process;GO:0045927//positive regulation of growth;GO:200…
826862	13.58	1.936	-2.81062	3.03559e-127	T1P17.90	GO:0051707//response to other organism;GO:0006952//defense response;GO:0009620//response to fungus;GO:0006950//response to stress;GO:0043207//response to external biotic stimulus;GO:0051704//multi-organism process;GO:0098542//defense response to other organism;GO:0050896//response to stimulus;GO:0050832//defense response to fungus;GO:0009607//response to biotic stimulus;GO:0009605//response to ex…
821707	3.96	1.97	-1.05507	4.85497e-17	821707
838210	4.483	1.973	-1.18485	2.18909e-29	CYP79F2	GO:0042430//indole-containing compound metabolic process;GO:0046483//heterocycle metabolic process;GO:0043207//response to external biotic stimulus;GO:0098542//defense response to other organism;GO:0019757//glycosinolate metabolic process;GO:0043436//oxoacid metabolic process;GO:0009058//biosynthetic process;GO:0071704//organic substance metabolic process;GO:0034754//cellular hormone metabolic pr…
839747	4.51	1.976	-1.19179	5.06153e-22	NAC010	GO:0019222//regulation of metabolic process;GO:0032774//RNA biosynthetic process;GO:0006355//regulation of transcription, DNA-templated;GO:0018130//heterocycle biosynthetic process;GO:1903508//positive regulation of nucleic acid-templated transcription;GO:1902680//positive regulation of RNA biosynthetic process;GO:0009889//regulation of biosynthetic process;GO:0043170//macromolecule metabolic pro…
829841	10.123	1.976	-2.35585	2.11636e-120	CP1	GO:0030163//protein catabolic process;GO:0008152//metabolic process;GO:0071704//organic substance metabolic process;GO:0044267//cellular protein metabolic process;GO:0044265//cellular macromolecule catabolic process;GO:1901565//organonitrogen compound catabolic process;GO:0044257//cellular protein catabolic process;GO:1901564//organonitrogen compound metabolic process;GO:0006508//proteolysis;GO:0…
844352	4.453	1.98	-1.16822	5.49702e-20	F18B13.20
819696	4.876	1.983	-1.34331	3.01629e-32	T12H1.29	GO:0036211//protein modification process;GO:1901564//organonitrogen compound metabolic process;GO:0009987//cellular process;GO:0005996//monosaccharide metabolic process;GO:0008152//metabolic process;GO:0019318//hexose metabolic process;GO:0009101//glycoprotein biosynthetic process;GO:1901576//organic substance biosynthetic process;GO:0044238//primary metabolic process;GO:0044267//cellular protein…
830565	4.633	1.986	-1.22164	9.27354e-15	LEA4-5	GO:0061458//reproductive system development;GO:0032502//developmental process;GO:0000003//reproduction;GO:0009266//response to temperature stimulus;GO:0006970//response to osmotic stress;GO:0048608//reproductive structure development;GO:0009409//response to cold;GO:0009790//embryo development;GO:0042221//response to chemical;GO:0032501//multicellular organismal process;GO:0010154//fruit developme…
821106	10.363	1.99	-2.37928	1.48755e-68	F4P13.12	GO:0032502//developmental process;GO:0009409//response to cold;GO:0000003//reproduction;GO:0065008//regulation of biological quality;GO:0006810//transport;GO:0048731//system development;GO:0006950//response to stress;GO:0065007//biological regulation;GO:0009266//response to temperature stimulus;GO:0009791//post-embryonic development;GO:0003006//developmental process involved in reproduction;GO:00…
841231	4.186	2.006	-1.06268	8.30173e-13	PER1	GO:0007275//multicellular organism development;GO:0045454//cell redox homeostasis;GO:0000003//reproduction;GO:0032502//developmental process;GO:0050896//response to stimulus;GO:0022611//dormancy process;GO:0032501//multicellular organismal process;GO:0065007//biological regulation;GO:0061458//reproductive system development;GO:0009269//response to desiccation;GO:0050789//regulation of biological …
833894	5.283	2.02	-1.38426	5.02952e-57	MXF12.30	GO:0016020//membrane;GO:0016021//integral component of membrane;GO:0031224//intrinsic component of membrane;GO:0044425//membrane part;GO:1901265//nucleoside phosphate binding;GO:1901363//heterocyclic compound binding;GO:0097367//carbohydrate derivative binding;GO:0008144//drug binding;GO:0004672//protein kinase activity;GO:0032555//purine ribonucleotide binding;GO:0043167//ion binding;GO:0017076/…
816979	7.613	2.033	-1.90596	6.53891e-50	NAC038	GO:1901362//organic cyclic compound biosynthetic process;GO:0019219//regulation of nucleobase-containing compound metabolic process;GO:0010556//regulation of macromolecule biosynthetic process;GO:0006725//cellular aromatic compound metabolic process;GO:0060255//regulation of macromolecule metabolic process;GO:0009059//macromolecule biosynthetic process;GO:2001141//regulation of RNA biosynthetic p…
833782	5.626	2.036	-1.46755	4.1318e-52	F16F17.3	GO:0042493//response to drug;GO:0051234//establishment of localization;GO:0051179//localization;GO:0051707//response to other organism;GO:0050896//response to stimulus;GO:0043207//response to external biotic stimulus;GO:0009607//response to biotic stimulus;GO:0009624//response to nematode;GO:0015893//drug transport;GO:0055085//transmembrane transport;GO:0051704//multi-organism process;GO:0006810/…
838508	4.853	2.043	-1.24942	1.4237e-32	FMO1	GO:0042221//response to chemical;GO:0006952//defense response;GO:0050896//response to stimulus;GO:0043207//response to external biotic stimulus;GO:0002218//activation of innate immune response;GO:0006950//response to stress;GO:0009620//response to fungus;GO:0034050//host programmed cell death induced by symbiont;GO:0009987//cellular process;GO:0031347//regulation of defense response;GO:0050832//d…
844092	4.783	2.05	-1.22094	2.29753e-11	AtREN1	GO:0044464//cell part;GO:0044424//intracellular part;GO:0043229//intracellular organelle;GO:0043231//intracellular membrane-bounded organelle;GO:0043227//membrane-bounded organelle;GO:0005622//intracellular;GO:0043226//organelle;GO:0005623//cell;GO:0005634//nucleus;GO:1901363//heterocyclic compound binding;GO:0003677//DNA binding;GO:0003676//nucleic acid binding;GO:0043565//sequence-specific DNA …
834435	22.593	2.073	-3.43279	0	CRA1	GO:0061458//reproductive system development;GO:0032502//developmental process;GO:0033993//response to lipid;GO:0009737//response to abscisic acid;GO:0048316//seed development;GO:0009719//response to endogenous stimulus;GO:0097306//cellular response to alcohol;GO:1901700//response to oxygen-containing compound;GO:0022414//reproductive process;GO:0048856//anatomical structure development;GO:0000003…
816363	5.573	2.076	-1.42566	4.67982e-48	F24H14.17	GO:0008643//carbohydrate transport;GO:0022622//root system development;GO:0051179//localization;GO:0090696//post-embryonic plant organ development;GO:0010101//post-embryonic root morphogenesis;GO:0048364//root development;GO:1905393//plant organ formation;GO:0048856//anatomical structure development;GO:0006810//transport;GO:0035428//hexose transmembrane transport;GO:1905950//monosaccharide transm…
843543	5.05	2.11	-1.25874	2.82705e-34	AtNPF5.14	GO:0006810//transport;GO:0051179//localization;GO:0015833//peptide transport;GO:0006857//oligopeptide transport;GO:0071705//nitrogen compound transport;GO:0051234//establishment of localization;GO:0042886//amide transport;GO:0071702//organic substance transport;GO:0044425//membrane part;GO:0016021//integral component of membrane;GO:0016020//membrane;GO:0031224//intrinsic component of membrane;GO:…
831433	5.076	2.136	-1.24859	2.35376e-09	GNA1	GO:0009058//biosynthetic process;GO:0044237//cellular metabolic process;GO:0046349//amino sugar biosynthetic process;GO:0046483//heterocycle metabolic process;GO:0008152//metabolic process;GO:0034641//cellular nitrogen compound metabolic process;GO:1901360//organic cyclic compound metabolic process;GO:0034654//nucleobase-containing compound biosynthetic process;GO:0071704//organic substance metab…
832477	5.016	2.14	-1.22957	9.30144e-36	SIGE	GO:0016070//RNA metabolic process;GO:0065003//macromolecular complex assembly;GO:1903508//positive regulation of nucleic acid-templated transcription;GO:0007275//multicellular organism development;GO:0006996//organelle organization;GO:0043933//macromolecular complex subunit organization;GO:0006355//regulation of transcription, DNA-templated;GO:0048518//positive regulation of biological process;GO…
814882	4.313	2.143	-1.02272	1.4025e-17	UPS2	GO:0046112//nucleobase biosynthetic process;GO:0008152//metabolic process;GO:0046483//heterocycle metabolic process;GO:0015855//pyrimidine nucleobase transport;GO:1901566//organonitrogen compound biosynthetic process;GO:0008655//pyrimidine-containing compound salvage;GO:0051234//establishment of localization;GO:0042493//response to drug;GO:0006810//transport;GO:0043094//cellular metabolic compoun…
831075	19.716	2.17	-3.1854	1.61221e-188	HSP17.6II	GO:0050896//response to stimulus;GO:0009408//response to heat;GO:0009628//response to abiotic stimulus;GO:0006950//response to stress;GO:0009266//response to temperature stimulus;GO:0044424//intracellular part;GO:0005623//cell;GO:0044464//cell part;GO:0005622//intracellular;GO:0005737//cytoplasm;
6241133	13.076	2.193	-2.5756	1.99003e-44	6241133
838053	5.7	2.226	-1.35668	1.74276e-21	PCR1	GO:0006979//response to oxidative stress;GO:0006950//response to stress;GO:0050896//response to stimulus;GO:0043229//intracellular organelle;GO:0005623//cell;GO:0043227//membrane-bounded organelle;GO:0043231//intracellular membrane-bounded organelle;GO:0044464//cell part;GO:0044425//membrane part;GO:0005622//intracellular;GO:0005737//cytoplasm;GO:0044424//intracellular part;GO:0044444//cytoplasmi…
821721	11.433	2.233	-2.3564	6.73718e-205	AtNPF6.4	GO:0044237//cellular metabolic process;GO:0008152//metabolic process;GO:0042128//nitrate assimilation;GO:0071704//organic substance metabolic process;GO:0006082//organic acid metabolic process;GO:0071941//nitrogen cycle metabolic process;GO:0006807//nitrogen compound metabolic process;GO:0042126//nitrate metabolic process;GO:0009987//cellular process;GO:0043436//oxoacid metabolic process;GO:00442…
823579	5.723	2.243	-1.33856	3.67476e-50	FAR4	GO:0010345//suberin biosynthetic process;GO:0044238//primary metabolic process;GO:0019748//secondary metabolic process;GO:0044249//cellular biosynthetic process;GO:1901362//organic cyclic compound biosynthetic process;GO:0009698//phenylpropanoid metabolic process;GO:1901360//organic cyclic compound metabolic process;GO:0009699//phenylpropanoid biosynthetic process;GO:0009628//response to abiotic …
837229	8.033	2.306	-1.80148	4.17306e-101	NDA1	GO:0055114//oxidation-reduction process;GO:0071478//cellular response to radiation;GO:0104004//cellular response to environmental stimulus;GO:0071214//cellular response to abiotic stimulus;GO:0009628//response to abiotic stimulus;GO:0071482//cellular response to light stimulus;GO:0051716//cellular response to stimulus;GO:0009314//response to radiation;GO:0009987//cellular process;GO:0009416//resp…
834646	6.02	2.35	-1.36694	5.42137e-46	PTR3	GO:0009753//response to jasmonic acid;GO:0098542//defense response to other organism;GO:0006950//response to stress;GO:0043207//response to external biotic stimulus;GO:0033993//response to lipid;GO:0042886//amide transport;GO:0014070//response to organic cyclic compound;GO:0042939//tripeptide transport;GO:0051704//multi-organism process;GO:0042493//response to drug;GO:0009607//response to biotic …
831248	5.086	2.363	-1.11173	3.16024e-22	NAC084	GO:0009059//macromolecule biosynthetic process;GO:0006351//transcription, DNA-templated;GO:0065007//biological regulation;GO:0008152//metabolic process;GO:0046483//heterocycle metabolic process;GO:0043170//macromolecule metabolic process;GO:0034654//nucleobase-containing compound biosynthetic process;GO:0050789//regulation of biological process;GO:0010468//regulation of gene expression;GO:0006355…
842280	8.493	2.37	-1.84084	5.23024e-46	F23H11.18	GO:0006457//protein folding;GO:0065003//macromolecular complex assembly;GO:0009651//response to salt stress;GO:0009266//response to temperature stimulus;GO:0009408//response to heat;GO:0009987//cellular process;GO:0016043//cellular component organization;GO:0044085//cellular component biogenesis;GO:0070271//protein complex biogenesis;GO:0050896//response to stimulus;GO:0006461//protein complex as…
821710	5.353	2.373	-1.17241	1.04851e-32	UGT84A2	GO:0009058//biosynthetic process;GO:0042440//pigment metabolic process;GO:1901360//organic cyclic compound metabolic process;GO:0009813//flavonoid biosynthetic process;GO:0009987//cellular process;GO:0008152//metabolic process;GO:0009628//response to abiotic stimulus;GO:0006725//cellular aromatic compound metabolic process;GO:0080167//response to karrikin;GO:0071704//organic substance metabolic p…
824659	7.683	2.376	-1.69065	4.76891e-57	824659	GO:0043170//macromolecule metabolic process;GO:1901564//organonitrogen compound metabolic process;GO:0019538//protein metabolic process;GO:0044265//cellular macromolecule catabolic process;GO:0006508//proteolysis;GO:0006807//nitrogen compound metabolic process;GO:0044267//cellular protein metabolic process;GO:0044257//cellular protein catabolic process;GO:0044238//primary metabolic process;GO:000…
821826	6.513	2.386	-1.45003	2.94005e-52	821826
831800	8.083	2.386	-1.78394	6.50546e-50	GSTL1	GO:0006575//cellular modified amino acid metabolic process;GO:0006749//glutathione metabolic process;GO:0009636//response to toxic substance;GO:0043170//macromolecule metabolic process;GO:0006518//peptide metabolic process;GO:0010731//protein glutathionylation;GO:0044260//cellular macromolecule metabolic process;GO:0019538//protein metabolic process;GO:0034641//cellular nitrogen compound metaboli…
826903	5.02	2.4	-1.0352	1.8291e-25	scpl20	GO:0019748//secondary metabolic process;GO:0008152//metabolic process;GO:0005737//cytoplasm;GO:0043229//intracellular organelle;GO:0044444//cytoplasmic part;GO:0043226//organelle;GO:0043227//membrane-bounded organelle;GO:0044464//cell part;GO:0043231//intracellular membrane-bounded organelle;GO:0005623//cell;GO:0005622//intracellular;GO:0005773//vacuole;GO:0042579//microbody;GO:0044424//intracell…
838867	5.63	2.416	-1.22001	4.26337e-62	F12K8.4	GO:0043226//organelle;GO:0044425//membrane part;GO:0043227//membrane-bounded organelle;GO:0030054//cell junction;GO:0009506//plasmodesma;GO:0031224//intrinsic component of membrane;GO:0016020//membrane;GO:0016021//integral component of membrane;GO:0043229//intracellular organelle;GO:0009507//chloroplast;GO:0044444//cytoplasmic part;GO:0005737//cytoplasm;GO:0005622//intracellular;GO:0043231//intra…
833999	4.856	2.42	-1.00429	4.83691e-14	MYH19.180
843810	5.336	2.466	-1.11412	1.39665e-32	EDS16	GO:0043436//oxoacid metabolic process;GO:0019752//carboxylic acid metabolic process;GO:0009607//response to biotic stimulus;GO:0046394//carboxylic acid biosynthetic process;GO:1901663//quinone biosynthetic process;GO:1901576//organic substance biosynthetic process;GO:0009696//salicylic acid metabolic process;GO:0044237//cellular metabolic process;GO:0010817//regulation of hormone levels;GO:006500…
821724	5.143	2.47	-1.05857	1.05503e-19	SGP2	GO:0009987//cellular process;GO:0007049//cell cycle;GO:0030427//site of polarized growth;GO:0090404//pollen tube tip;GO:0035838//growing cell tip;GO:0005623//cell;GO:0042995//cell projection;GO:0051286//cell tip;GO:0120025//plasma membrane bounded cell projection;GO:0044464//cell part;GO:0120038//plasma membrane bounded cell projection part;GO:0044463//cell projection part;GO:0090406//pollen tube…
818907	9.146	2.476	-1.88526	1.54424e-110	ATPMEPCRD	GO:0045229//external encapsulating structure organization;GO:0017144//drug metabolic process;GO:0016043//cellular component organization;GO:0005976//polysaccharide metabolic process;GO:0044237//cellular metabolic process;GO:0009987//cellular process;GO:0042545//cell wall modification;GO:0009056//catabolic process;GO:0010393//galacturonan metabolic process;GO:0071704//organic substance metabolic p…
824046	6.786	2.49	-1.44556	4.86726e-43	PHT3%3B2	GO:0006839//mitochondrial transport;GO:0051234//establishment of localization;GO:0009628//response to abiotic stimulus;GO:0051179//localization;GO:0006950//response to stress;GO:0009651//response to salt stress;GO:0006810//transport;GO:0006970//response to osmotic stress;GO:0050896//response to stimulus;GO:0005623//cell;GO:0044425//membrane part;GO:0043227//membrane-bounded organelle;GO:0031967//…
842716	8.713	2.493	-1.81414	9.49621e-145	DAA1	GO:0022412//cellular process involved in reproduction in multicellular organism;GO:0003006//developmental process involved in reproduction;GO:0048609//multicellular organismal reproductive process;GO:0032504//multicellular organism reproduction;GO:0022414//reproductive process;GO:0048235//pollen sperm cell differentiation;GO:0048229//gametophyte development;GO:0032501//multicellular organismal pr…
824120	16.62	2.493	-2.85831	1.68508e-84	LSU1	GO:0006970//response to osmotic stress;GO:0009991//response to extracellular stimulus;GO:0009267//cellular response to starvation;GO:0033554//cellular response to stress;GO:0009628//response to abiotic stimulus;GO:0051716//cellular response to stimulus;GO:0071496//cellular response to external stimulus;GO:0042594//response to starvation;GO:0050896//response to stimulus;GO:0031669//cellular respon…
836114	5.38	2.496	-1.10814	3.63802e-40	ULI3	GO:0009987//cellular process;GO:0050789//regulation of biological process;GO:0065007//biological regulation;GO:0007154//cell communication;GO:0023052//signaling;GO:0051716//cellular response to stimulus;GO:0050794//regulation of cellular process;GO:0009416//response to light stimulus;GO:0009314//response to radiation;GO:0007165//signal transduction;GO:0050896//response to stimulus;GO:0010224//res…
826148	7.13	2.513	-1.50252	3.91877e-33	RAP2.9	GO:0007154//cell communication;GO:0044260//cellular macromolecule metabolic process;GO:0016070//RNA metabolic process;GO:0070887//cellular response to chemical stimulus;GO:0090304//nucleic acid metabolic process;GO:0051716//cellular response to stimulus;GO:1901360//organic cyclic compound metabolic process;GO:0050789//regulation of biological process;GO:0023052//signaling;GO:1901576//organic subs…
822543	6.073	2.533	-1.26095	1.08059e-30	EXPA5	GO:0032989//cellular component morphogenesis;GO:0009826//unidimensional cell growth;GO:0048856//anatomical structure development;GO:0071555//cell wall organization;GO:0048869//cellular developmental process;GO:0009664//plant-type cell wall organization;GO:0016043//cellular component organization;GO:0071554//cell wall organization or biogenesis;GO:0032502//developmental process;GO:0032501//multice…
828623	20.05	2.553	-2.97324	6.57573e-215	HSP23.6-MITO	GO:0010038//response to metal ion;GO:0010035//response to inorganic substance;GO:0042221//response to chemical;GO:0050896//response to stimulus;GO:0046686//response to cadmium ion;GO:0005739//mitochondrion;GO:0043226//organelle;GO:0044444//cytoplasmic part;GO:0005622//intracellular;GO:0005623//cell;GO:0005737//cytoplasm;GO:0044424//intracellular part;GO:0044464//cell part;GO:0043229//intracellula…
831887	10.69	2.56	-2.06103	1.38814e-142	LAC11	GO:0044237//cellular metabolic process;GO:0009987//cellular process;GO:0046274//lignin catabolic process;GO:0019439//aromatic compound catabolic process;GO:0008152//metabolic process;GO:0071704//organic substance metabolic process;GO:0009808//lignin metabolic process;GO:0044248//cellular catabolic process;GO:1901361//organic cyclic compound catabolic process;GO:1901575//organic substance cataboli…
815770	9.843	2.57	-1.93464	4.12657e-13	815770
841567	5.726	2.573	-1.16682	1.40886e-26	SPP1	GO:1901576//organic substance biosynthetic process;GO:0005986//sucrose biosynthetic process;GO:0005984//disaccharide metabolic process;GO:0034637//cellular carbohydrate biosynthetic process;GO:0044262//cellular carbohydrate metabolic process;GO:0046351//disaccharide biosynthetic process;GO:0009312//oligosaccharide biosynthetic process;GO:0009058//biosynthetic process;GO:0009311//oligosaccharide m…
834332	11.576	2.576	-2.16747	4.04155e-62	MMG4.18	GO:0003676//nucleic acid binding;GO:0003746//translation elongation factor activity;GO:0003723//RNA binding;GO:0005488//binding;GO:0097159//organic cyclic compound binding;GO:0008135//translation factor activity, RNA binding;GO:1901363//heterocyclic compound binding;
832597	8.706	2.6	-1.74233	6.28572e-82	F21J6.109	GO:0043226//organelle;GO:0044422//organelle part;GO:0005622//intracellular;GO:0071944//cell periphery;GO:0044853//plasma membrane raft;GO:0098857//membrane microdomain;GO:0045121//membrane raft;GO:0044424//intracellular part;GO:0044464//cell part;GO:0016020//membrane;GO:0043231//intracellular membrane-bounded organelle;GO:0005737//cytoplasm;GO:0098805//whole membrane;GO:0098590//plasma membrane r…
826642	12.303	2.603	-2.23991	5.6749e-127	DLO1	GO:0010033//response to organic substance;GO:0072329//monocarboxylic acid catabolic process;GO:0009607//response to biotic stimulus;GO:0098542//defense response to other organism;GO:0014070//response to organic cyclic compound;GO:0044248//cellular catabolic process;GO:0006950//response to stress;GO:0048367//shoot system development;GO:0043436//oxoacid metabolic process;GO:0019336//phenol-containi…
823820	6.73	2.616	-1.36218	7.36219e-46	UGT76E11	GO:0008152//metabolic process;GO:0043226//organelle;GO:0044424//intracellular part;GO:0043227//membrane-bounded organelle;GO:0043229//intracellular organelle;GO:0043231//intracellular membrane-bounded organelle;GO:0005623//cell;GO:0005622//intracellular;GO:0044464//cell part;GO:0035251//UDP-glucosyltransferase activity;GO:0016757//transferase activity, transferring glycosyl groups;GO:0003824//cat…
839717	5.886	2.623	-1.16367	6.00935e-27	PUP1	GO:0010817//regulation of hormone levels;GO:0071702//organic substance transport;GO:0065007//biological regulation;GO:0071705//nitrogen compound transport;GO:0015851//nucleobase transport;GO:0010184//cytokinin transport;GO:0009914//hormone transport;GO:0065008//regulation of biological quality;GO:0006863//purine nucleobase transport;GO:0006810//transport;GO:0051179//localization;GO:0051234//estab…
840317	7.39	2.646	-1.5173	6.37431e-68	NAC016	GO:0051254//positive regulation of RNA metabolic process;GO:0071704//organic substance metabolic process;GO:0016070//RNA metabolic process;GO:0009891//positive regulation of biosynthetic process;GO:0051239//regulation of multicellular organismal process;GO:0010468//regulation of gene expression;GO:0009893//positive regulation of metabolic process;GO:0010467//gene expression;GO:1905623//positive r…
10723139	6.753	2.663	-1.34293	5.82379e-39	10723139	GO:0007154//cell communication;GO:0019752//carboxylic acid metabolic process;GO:0048731//system development;GO:0071472//cellular response to salt stress;GO:0009737//response to abscisic acid;GO:0010035//response to inorganic substance;GO:0035690//cellular response to drug;GO:0033993//response to lipid;GO:0034599//cellular response to oxidative stress;GO:0044237//cellular metabolic process;GO:0032…
834040	7.953	2.676	-1.57129	1.43892e-35	OLEO2	GO:0032502//developmental process;GO:0065007//biological regulation;GO:0071840//cellular component organization or biogenesis;GO:0009628//response to abiotic stimulus;GO:0009266//response to temperature stimulus;GO:0019915//lipid storage;GO:0090351//seedling development;GO:0009791//post-embryonic development;GO:0051235//maintenance of location;GO:0003006//developmental process involved in reprodu…
816850	5.706	2.7	-1.08011	8.76352e-29	CYP96A1	GO:0016021//integral component of membrane;GO:0016020//membrane;GO:0044425//membrane part;GO:0031224//intrinsic component of membrane;GO:0004497//monooxygenase activity;GO:1901363//heterocyclic compound binding;GO:0016705//oxidoreductase activity, acting on paired donors, with incorporation or reduction of molecular oxygen;GO:0097159//organic cyclic compound binding;GO:0005488//binding;GO:0043167…
820774	6.446	2.723	-1.24156	3.63735e-16	820774
826861	61.736	2.736	-4.49424	0	T1P17.80	GO:0009620//response to fungus;GO:0051704//multi-organism process;GO:0050832//defense response to fungus;GO:0098542//defense response to other organism;GO:0006952//defense response;GO:0051707//response to other organism;GO:0006950//response to stress;GO:0009607//response to biotic stimulus;GO:0043207//response to external biotic stimulus;GO:0050896//response to stimulus;GO:0009605//response to ex…
835852	5.766	2.76	-1.06222	2.77572e-33	MUA2.5	GO:0017111//nucleoside-triphosphatase activity;GO:0016462//pyrophosphatase activity;GO:0032559//adenyl ribonucleotide binding;GO:0008144//drug binding;GO:0017076//purine nucleotide binding;GO:0016887//ATPase activity;GO:0032553//ribonucleotide binding;GO:0000166//nucleotide binding;GO:1901363//heterocyclic compound binding;GO:1901265//nucleoside phosphate binding;GO:0043167//ion binding;GO:003255…
7922437	6.043	2.766	-1.12634	2.07976e-11	7922437
825270	28.113	2.77	-3.34249	0	825270	GO:0016070//RNA metabolic process;GO:1901360//organic cyclic compound metabolic process;GO:0071704//organic substance metabolic process;GO:0009451//RNA modification;GO:0006725//cellular aromatic compound metabolic process;GO:0006139//nucleobase-containing compound metabolic process;GO:0044260//cellular macromolecule metabolic process;GO:0006950//response to stress;GO:0090304//nucleic acid metabol…
820785	5.776	2.783	-1.05262	3.27577e-19	820785	GO:0000027//ribosomal large subunit assembly;GO:0090304//nucleic acid metabolic process;GO:0071826//ribonucleoprotein complex subunit organization;GO:0044237//cellular metabolic process;GO:0006996//organelle organization;GO:0034622//cellular macromolecular complex assembly;GO:0034641//cellular nitrogen compound metabolic process;GO:1901360//organic cyclic compound metabolic process;GO:0010467//ge…
821028	5.983	2.813	-1.08278	1.47815e-24	RBL14	GO:0044422//organelle part;GO:0071944//cell periphery;GO:0044424//intracellular part;GO:0005623//cell;GO:0043227//membrane-bounded organelle;GO:0005622//intracellular;GO:0031224//intrinsic component of membrane;GO:0031090//organelle membrane;GO:0044446//intracellular organelle part;GO:0005886//plasma membrane;GO:0031967//organelle envelope;GO:0031966//mitochondrial membrane;GO:0044429//mitochondr…
6240770	9.88	2.816	-1.80947	3.46315e-32	6240770	GO:0031224//intrinsic component of membrane;GO:0016020//membrane;GO:0044425//membrane part;GO:0016021//integral component of membrane;
829799	6.016	2.823	-1.0917	2.75595e-26	AP22.82	GO:0016741//transferase activity, transferring one-carbon groups;GO:0008168//methyltransferase activity;GO:0008757//S-adenosylmethionine-dependent methyltransferase activity;GO:0003824//catalytic activity;GO:0016740//transferase activity;
821146	6.306	2.863	-1.1404	2.9308e-45	T17B22.25	GO:0005623//cell;GO:0009505//plant-type cell wall;GO:0044464//cell part;GO:0005618//cell wall;GO:0071944//cell periphery;GO:0030312//external encapsulating structure;GO:0043168//anion binding;GO:0030554//adenyl nucleotide binding;GO:0036094//small molecule binding;GO:0097367//carbohydrate derivative binding;GO:0000166//nucleotide binding;GO:0032559//adenyl ribonucleotide binding;GO:0032553//ribon…
844421	7.066	2.863	-1.25684	3.91737e-38	CCR2	GO:0009699//phenylpropanoid biosynthetic process;GO:0008152//metabolic process;GO:0009987//cellular process;GO:0009628//response to abiotic stimulus;GO:0048519//negative regulation of biological process;GO:0071704//organic substance metabolic process;GO:0042752//regulation of circadian rhythm;GO:1901362//organic cyclic compound biosynthetic process;GO:0006950//response to stress;GO:0050789//regul…
829672	6.08	2.88	-1.06111	9.45159e-18	LOG5	GO:0009308//amine metabolic process;GO:0009690//cytokinin metabolic process;GO:1901564//organonitrogen compound metabolic process;GO:0065008//regulation of biological quality;GO:0006807//nitrogen compound metabolic process;GO:0034754//cellular hormone metabolic process;GO:0042445//hormone metabolic process;GO:0009987//cellular process;GO:0009691//cytokinin biosynthetic process;GO:0006725//cellula…
2745524	7.86	2.883	-1.44571	6.47782e-37	2745524
823993	7.74	2.886	-1.54616	2.29377e-52	CEP3	GO:1901564//organonitrogen compound metabolic process;GO:0044267//cellular protein metabolic process;GO:0044257//cellular protein catabolic process;GO:1901565//organonitrogen compound catabolic process;GO:0044237//cellular metabolic process;GO:0009057//macromolecule catabolic process;GO:0019538//protein metabolic process;GO:1901575//organic substance catabolic process;GO:0051603//proteolysis invo…
822455	8.24	2.886	-1.5117	1.16437e-62	AT14A	GO:0044425//membrane part;GO:0031224//intrinsic component of membrane;GO:0016020//membrane;GO:0016021//integral component of membrane;
822457	8.24	2.886	-1.5117	1.16437e-62	AT14A	GO:0044425//membrane part;GO:0031224//intrinsic component of membrane;GO:0016020//membrane;GO:0016021//integral component of membrane;
832513	10.05	2.9	-1.7933	3.33424e-76	PGL5	GO:0005975//carbohydrate metabolic process;GO:0006807//nitrogen compound metabolic process;GO:0055086//nucleobase-containing small molecule metabolic process;GO:0006081//cellular aldehyde metabolic process;GO:0071704//organic substance metabolic process;GO:0044281//small molecule metabolic process;GO:0008152//metabolic process;GO:0072524//pyridine-containing compound metabolic process;GO:0006725/…
831033	6.54	2.92	-1.20547	1.7862e-36	T22P22.3	GO:1901137//carbohydrate derivative biosynthetic process;GO:0044249//cellular biosynthetic process;GO:0034645//cellular macromolecule biosynthetic process;GO:0044237//cellular metabolic process;GO:0043170//macromolecule metabolic process;GO:0006464//cellular protein modification process;GO:0009101//glycoprotein biosynthetic process;GO:0070085//glycosylation;GO:0071704//organic substance metabolic…
841928	10.533	3.023	-1.80062	3.34454e-91	F14C21.44	GO:0016021//integral component of membrane;GO:0031224//intrinsic component of membrane;GO:0016020//membrane;GO:0044425//membrane part;
819555	19.59	3.03	-2.69194	3.43552e-240	T11I18.11	GO:0008152//metabolic process;GO:0055114//oxidation-reduction process;GO:0044444//cytoplasmic part;GO:0043231//intracellular membrane-bounded organelle;GO:0044464//cell part;GO:0043229//intracellular organelle;GO:0009507//chloroplast;GO:0043227//membrane-bounded organelle;GO:0005737//cytoplasm;GO:0044424//intracellular part;GO:0005622//intracellular;GO:0009536//plastid;GO:0005623//cell;GO:0043226…
826524	9.496	3.063	-1.63201	1.51144e-95	T15G18.160	GO:0050794//regulation of cellular process;GO:0009987//cellular process;GO:0050896//response to stimulus;GO:0050789//regulation of biological process;GO:0007165//signal transduction;GO:0023052//signaling;GO:0065007//biological regulation;GO:0007154//cell communication;GO:0051716//cellular response to stimulus;GO:0030554//adenyl nucleotide binding;GO:0036094//small molecule binding;GO:1901265//nuc…
828081	12.05	3.066	-1.97327	9.70514e-247	SUS3	GO:0071704//organic substance metabolic process;GO:0001101//response to acid chemical;GO:0010431//seed maturation;GO:0005984//disaccharide metabolic process;GO:0048316//seed development;GO:0044262//cellular carbohydrate metabolic process;GO:0050896//response to stimulus;GO:0044264//cellular polysaccharide metabolic process;GO:0009415//response to water;GO:0005975//carbohydrate metabolic process;G…
843814	6.27	3.083	-1.00898	5.02234e-45	F25A4.28	GO:0044238//primary metabolic process;GO:0008152//metabolic process;GO:1901360//organic cyclic compound metabolic process;GO:0043412//macromolecule modification;GO:0090304//nucleic acid metabolic process;GO:0043170//macromolecule metabolic process;GO:0044237//cellular metabolic process;GO:0071704//organic substance metabolic process;GO:0046483//heterocycle metabolic process;GO:0006725//cellular a…
830313	6.866	3.096	-1.14823	1.7331e-27	ZAT6	GO:0042221//response to chemical;GO:0019438//aromatic compound biosynthetic process;GO:0055083//monovalent inorganic anion homeostasis;GO:0009058//biosynthetic process;GO:0010243//response to organonitrogen compound;GO:0044271//cellular nitrogen compound biosynthetic process;GO:0055062//phosphate ion homeostasis;GO:0065008//regulation of biological quality;GO:0006725//cellular aromatic compound m…
832290	9.683	3.096	-1.45328	2.45249e-73	NIT4	GO:0009987//cellular process;GO:0019499//cyanide metabolic process;GO:0071704//organic substance metabolic process;GO:0051410//detoxification of nitrogen compound;GO:1901698//response to nitrogen compound;GO:0044237//cellular metabolic process;GO:0098754//detoxification;GO:0008152//metabolic process;GO:0006807//nitrogen compound metabolic process;GO:0050896//response to stimulus;GO:0042221//respo…
818853	7.213	3.1	-1.21821	4.71575e-38	COR15B	GO:0033993//response to lipid;GO:0010150//leaf senescence;GO:0051707//response to other organism;GO:0009266//response to temperature stimulus;GO:1901700//response to oxygen-containing compound;GO:0009719//response to endogenous stimulus;GO:0007568//aging;GO:0032502//developmental process;GO:0001101//response to acid chemical;GO:0097305//response to alcohol;GO:0009605//response to external stimulu…
820810	9.026	3.103	-1.54086	4.8702e-43	820810	GO:0043226//organelle;GO:0005737//cytoplasm;GO:0005623//cell;GO:0044424//intracellular part;GO:0005634//nucleus;GO:0043231//intracellular membrane-bounded organelle;GO:0043229//intracellular organelle;GO:0005622//intracellular;GO:0044444//cytoplasmic part;GO:0005829//cytosol;GO:0044464//cell part;GO:0043227//membrane-bounded organelle;
832619	12.07	3.103	-1.94171	2.87554e-76	F18G18.190	GO:0071840//cellular component organization or biogenesis;GO:0098655//cation transmembrane transport;GO:0046034//ATP metabolic process;GO:0098662//inorganic cation transmembrane transport;GO:1901564//organonitrogen compound metabolic process;GO:0006796//phosphate-containing compound metabolic process;GO:0051234//establishment of localization;GO:0009205//purine ribonucleoside triphosphate metaboli…
825139	7.223	3.12	-1.21184	7.3807e-54	HLECRK	GO:1900424//regulation of defense response to bacterium;GO:0010119//regulation of stomatal movement;GO:0080134//regulation of response to stress;GO:1901564//organonitrogen compound metabolic process;GO:0050896//response to stimulus;GO:0043901//negative regulation of multi-organism process;GO:0044237//cellular metabolic process;GO:0016310//phosphorylation;GO:0043207//response to external biotic st…
835306	25.963	3.12	-3.06262	0	LTI65	GO:0071215//cellular response to abscisic acid stimulus;GO:0070887//cellular response to chemical stimulus;GO:0050896//response to stimulus;GO:0071495//cellular response to endogenous stimulus;GO:0009628//response to abiotic stimulus;GO:0006950//response to stress;GO:0048731//system development;GO:0065007//biological regulation;GO:0051716//cellular response to stimulus;GO:0097306//cellular respon…
838883	11.58	3.13	-1.8871	1.31822e-306	GI	GO:0071478//cellular response to radiation;GO:0009639//response to red or far red light;GO:2000028//regulation of photoperiodism, flowering;GO:0032501//multicellular organismal process;GO:2000241//regulation of reproductive process;GO:0009583//detection of light stimulus;GO:0009889//regulation of biosynthetic process;GO:0051716//cellular response to stimulus;GO:0050793//regulation of developmenta…
817495	10.24	3.156	-1.69843	3.22077e-64	GSTU4	GO:0009404//toxin metabolic process;GO:0051186//cofactor metabolic process;GO:0034641//cellular nitrogen compound metabolic process;GO:0009636//response to toxic substance;GO:1901564//organonitrogen compound metabolic process;GO:0042221//response to chemical;GO:0006807//nitrogen compound metabolic process;GO:0006575//cellular modified amino acid metabolic process;GO:0043603//cellular amide metabo…
833948	15.983	3.163	-2.33752	3.22628e-130	MUL8.22
825068	8.02	3.22	-1.31543	2.76951e-37	IPMI1	GO:0044550//secondary metabolite biosynthetic process;GO:0006551//leucine metabolic process;GO:0016053//organic acid biosynthetic process;GO:1901137//carbohydrate derivative biosynthetic process;GO:0044281//small molecule metabolic process;GO:0019748//secondary metabolic process;GO:0044237//cellular metabolic process;GO:0009098//leucine biosynthetic process;GO:0006520//cellular amino acid metabol…
818025	6.703	3.223	-1.05681	2.66112e-15	JAZ7	GO:0009725//response to hormone;GO:0031323//regulation of cellular metabolic process;GO:0006351//transcription, DNA-templated;GO:0050789//regulation of biological process;GO:0010200//response to chitin;GO:0051252//regulation of RNA metabolic process;GO:0010558//negative regulation of macromolecule biosynthetic process;GO:0097659//nucleic acid-templated transcription;GO:0010467//gene expression;GO…
838639	6.833	3.23	-1.04504	1.86796e-35	OPCL1	GO:0042445//hormone metabolic process;GO:0006082//organic acid metabolic process;GO:0071704//organic substance metabolic process;GO:0046394//carboxylic acid biosynthetic process;GO:0019752//carboxylic acid metabolic process;GO:0044237//cellular metabolic process;GO:0009694//jasmonic acid metabolic process;GO:0010817//regulation of hormone levels;GO:0072330//monocarboxylic acid biosynthetic proces…
838723	9.946	3.276	-1.60178	4.42683e-175	WAK2	GO:0048856//anatomical structure development;GO:0010033//response to organic substance;GO:0008152//metabolic process;GO:0071704//organic substance metabolic process;GO:0014070//response to organic cyclic compound;GO:0009751//response to salicylic acid;GO:0042493//response to drug;GO:0009311//oligosaccharide metabolic process;GO:1901700//response to oxygen-containing compound;GO:0007165//signal tr…
838272	27.416	3.283	-3.06072	0	SRG1	GO:0048856//anatomical structure development;GO:0048366//leaf development;GO:0048367//shoot system development;GO:0032502//developmental process;GO:0010150//leaf senescence;GO:0032501//multicellular organismal process;GO:0090693//plant organ senescence;GO:0048827//phyllome development;GO:0099402//plant organ development;GO:0007275//multicellular organism development;GO:0007568//aging;GO:0048731//…
829444	8.37	3.293	-1.34564	7.75477e-71	AtPDC1	GO:0006950//response to stress;GO:0050896//response to stimulus;GO:0070482//response to oxygen levels;GO:0036293//response to decreased oxygen levels;GO:0009628//response to abiotic stimulus;GO:0034059//response to anoxia;GO:0005622//intracellular;GO:0016020//membrane;GO:0044464//cell part;GO:0005829//cytosol;GO:0005623//cell;GO:0005737//cytoplasm;GO:0044424//intracellular part;GO:0044444//cytopl…
830299	7.733	3.303	-1.22639	7.3673e-34	MC9	GO:0048046//apoplast;GO:0005576//extracellular region;GO:0003824//catalytic activity;GO:0070011//peptidase activity, acting on L-amino acid peptides;GO:0008233//peptidase activity;GO:0140096//catalytic activity, acting on a protein;GO:0008234//cysteine-type peptidase activity;GO:0016787//hydrolase activity;
28721183	8.92	3.306	-1.4307	1.42918e-15	28721183	GO:0071944//cell periphery;GO:0016020//membrane;GO:0043226//organelle;GO:0005737//cytoplasm;GO:0043231//intracellular membrane-bounded organelle;GO:0030054//cell junction;GO:0005886//plasma membrane;GO:0043227//membrane-bounded organelle;GO:0005911//cell-cell junction;GO:0005794//Golgi apparatus;GO:0044424//intracellular part;GO:0044464//cell part;GO:0009506//plasmodesma;GO:0005622//intracellular…
822218	17.123	3.316	-2.36716	2.14395e-260	CYP71B19	GO:0019748//secondary metabolic process;GO:0044550//secondary metabolite biosynthetic process;GO:0009058//biosynthetic process;GO:0008152//metabolic process;GO:0031224//intrinsic component of membrane;GO:0016021//integral component of membrane;GO:0044425//membrane part;GO:0016020//membrane;GO:0016705//oxidoreductase activity, acting on paired donors, with incorporation or reduction of molecular o…
818548	8.47	3.353	-1.33526	3.31823e-47	F12L6.31
837704	7.58	3.366	-1.16957	7.81649e-46	CYP77B1	GO:0019748//secondary metabolic process;GO:0008152//metabolic process;GO:0009058//biosynthetic process;GO:0044550//secondary metabolite biosynthetic process;GO:0005886//plasma membrane;GO:0005623//cell;GO:0016020//membrane;GO:0071944//cell periphery;GO:0044464//cell part;GO:0043169//cation binding;GO:0016705//oxidoreductase activity, acting on paired donors, with incorporation or reduction of mol…
820690	31.366	3.37	-3.21809	0	CYP72A8	GO:0048511//rhythmic process;GO:0007623//circadian rhythm;GO:0044425//membrane part;GO:0016020//membrane;GO:0016021//integral component of membrane;GO:0031224//intrinsic component of membrane;GO:0016705//oxidoreductase activity, acting on paired donors, with incorporation or reduction of molecular oxygen;GO:0046906//tetrapyrrole binding;GO:0005506//iron ion binding;GO:0005488//binding;GO:0046872/…
824996	8.82	3.423	-1.37631	2.68037e-49	824996
822232	8.246	3.443	-1.24807	3.43815e-46	CYP71B26	GO:0044550//secondary metabolite biosynthetic process;GO:0008152//metabolic process;GO:0009058//biosynthetic process;GO:0019748//secondary metabolic process;GO:0016021//integral component of membrane;GO:0031224//intrinsic component of membrane;GO:0044425//membrane part;GO:0016020//membrane;GO:0016705//oxidoreductase activity, acting on paired donors, with incorporation or reduction of molecular o…
831965	6.966	3.47	-1.0064	6.83742e-26	T28N17.6	GO:0080167//response to karrikin;GO:0050896//response to stimulus;GO:0009628//response to abiotic stimulus;GO:0071944//cell periphery;GO:0030312//external encapsulating structure;GO:0044464//cell part;GO:0005618//cell wall;GO:0009505//plant-type cell wall;GO:0005623//cell;GO:0005488//binding;GO:0030246//carbohydrate binding;
834950	7.723	3.483	-1.14814	6.41305e-22	TED7	GO:0016020//membrane;GO:0044425//membrane part;GO:0016021//integral component of membrane;GO:0031224//intrinsic component of membrane;
839748	7.263	3.543	-1.03673	5.43212e-16	GRX480	GO:0051716//cellular response to stimulus;GO:0001101//response to acid chemical;GO:0009751//response to salicylic acid;GO:0065008//regulation of biological quality;GO:0042493//response to drug;GO:0007154//cell communication;GO:0065007//biological regulation;GO:0071407//cellular response to organic cyclic compound;GO:0023052//signaling;GO:0071495//cellular response to endogenous stimulus;GO:003287…
816996	7.776	3.543	-1.11482	1.06605e-48	F25P17.10	GO:0051716//cellular response to stimulus;GO:0007165//signal transduction;GO:0050896//response to stimulus;GO:0009987//cellular process;GO:0023052//signaling;GO:0007154//cell communication;GO:0050789//regulation of biological process;GO:0065007//biological regulation;GO:0050794//regulation of cellular process;GO:0016020//membrane;GO:0031224//intrinsic component of membrane;GO:0016021//integral co…
838604	8.06	3.593	-1.16448	7.47662e-35	SK4	GO:0006511//ubiquitin-dependent protein catabolic process;GO:0016567//protein ubiquitination;GO:1901565//organonitrogen compound catabolic process;GO:0070647//protein modification by small protein conjugation or removal;GO:0006807//nitrogen compound metabolic process;GO:0044238//primary metabolic process;GO:0030163//protein catabolic process;GO:0036211//protein modification process;GO:0009056//ca…
821508	12.376	3.613	-1.7751	2.99349e-101	BCAT4	GO:0044272//sulfur compound biosynthetic process;GO:1901566//organonitrogen compound biosynthetic process;GO:0044249//cellular biosynthetic process;GO:0009987//cellular process;GO:0050896//response to stimulus;GO:0016144//S-glycoside biosynthetic process;GO:0044238//primary metabolic process;GO:0009314//response to radiation;GO:1901576//organic substance biosynthetic process;GO:0006082//organic a…
831161	17.116	3.613	-2.24321	0	T31B5.30
819239	7.623	3.64	-1.0646	4.45931e-32	CRF5	GO:0034613//cellular protein localization;GO:0061458//reproductive system development;GO:0032870//cellular response to hormone stimulus;GO:0009793//embryo development ending in seed dormancy;GO:0050789//regulation of biological process;GO:0032501//multicellular organismal process;GO:0009059//macromolecule biosynthetic process;GO:0007275//multicellular organism development;GO:0009735//response to …
814707	8.333	3.653	-1.16618	2.30241e-36	RR14	GO:0009735//response to cytokinin;GO:0071704//organic substance metabolic process;GO:0008152//metabolic process;GO:0060255//regulation of macromolecule metabolic process;GO:0032870//cellular response to hormone stimulus;GO:0097659//nucleic acid-templated transcription;GO:0065007//biological regulation;GO:0019219//regulation of nucleobase-containing compound metabolic process;GO:0009987//cellular …
829327	58.226	3.653	-3.99372	0	CYP82C2	GO:0051716//cellular response to stimulus;GO:0042221//response to chemical;GO:0033554//cellular response to stress;GO:0001666//response to hypoxia;GO:0044550//secondary metabolite biosynthetic process;GO:0070482//response to oxygen levels;GO:0009058//biosynthetic process;GO:0070887//cellular response to chemical stimulus;GO:0010035//response to inorganic substance;GO:0009987//cellular process;GO:…
841359	9.283	3.7	-1.28554	8.55573e-52	F13F21.21
828815	10.1	3.723	-1.43874	4.80316e-85	TSB2	GO:0008152//metabolic process;GO:0044237//cellular metabolic process;GO:0046394//carboxylic acid biosynthetic process;GO:0044283//small molecule biosynthetic process;GO:0000162//tryptophan biosynthetic process;GO:0009072//aromatic amino acid family metabolic process;GO:0046483//heterocycle metabolic process;GO:0009308//amine metabolic process;GO:0044249//cellular biosynthetic process;GO:0018130//…
831562	8.436	3.743	-1.17268	2.68589e-51	F2K13.140	GO:0006979//response to oxidative stress;GO:0050896//response to stimulus;GO:0006950//response to stress;GO:0044424//intracellular part;GO:0005886//plasma membrane;GO:0005623//cell;GO:0005829//cytosol;GO:0044464//cell part;GO:0016020//membrane;GO:0005737//cytoplasm;GO:0044444//cytoplasmic part;GO:0005622//intracellular;GO:0071944//cell periphery;GO:0016491//oxidoreductase activity;GO:0016628//oxi…
820880	8.97	3.746	-1.25951	7.45132e-35	820880
829883	8.763	3.796	-1.20733	6.0684e-19	F6G17.7	GO:0050896//response to stimulus;GO:0009628//response to abiotic stimulus;GO:0080167//response to karrikin;GO:0016021//integral component of membrane;GO:0031224//intrinsic component of membrane;GO:0044425//membrane part;GO:0016020//membrane;GO:0005576//extracellular region;GO:0048046//apoplast;
825936	12.13	3.81	-1.66865	3.27205e-55	825936
828252	11.923	3.816	-1.64246	1.81808e-153	F17L22.110	GO:0005623//cell;GO:0009505//plant-type cell wall;GO:0071944//cell periphery;GO:0030312//external encapsulating structure;GO:0044464//cell part;GO:0005576//extracellular region;GO:0005618//cell wall;GO:0008236//serine-type peptidase activity;GO:0016787//hydrolase activity;GO:0008233//peptidase activity;GO:0017171//serine hydrolase activity;GO:0070011//peptidase activity, acting on L-amino acid pe…
822251	18.256	3.83	-2.25286	3.42382e-121	822251	GO:0006952//defense response;GO:0050896//response to stimulus;GO:0006950//response to stress;GO:0009607//response to biotic stimulus;
822224	11.54	3.836	-1.58966	1.25898e-103	CYP71B24	GO:0008152//metabolic process;GO:0044550//secondary metabolite biosynthetic process;GO:0019748//secondary metabolic process;GO:0009058//biosynthetic process;GO:0016020//membrane;GO:0016021//integral component of membrane;GO:0031224//intrinsic component of membrane;GO:0044425//membrane part;GO:0016709//oxidoreductase activity, acting on paired donors, with incorporation or reduction of molecular o…
818799	7.733	3.846	-1.00668	2.25823e-29	T6D20.12	GO:0016020//membrane;GO:0031224//intrinsic component of membrane;GO:0044425//membrane part;GO:0016021//integral component of membrane;
817103	10.616	3.863	-1.47161	1.24973e-36	817103
828940	8.133	3.886	-1.06119	2.1296e-30	EXPB3	GO:0006949//syncytium formation;GO:0032502//developmental process;GO:0071840//cellular component organization or biogenesis;GO:0009987//cellular process;GO:0071554//cell wall organization or biogenesis;GO:0044703//multi-organism reproductive process;GO:0045229//external encapsulating structure organization;GO:0009653//anatomical structure morphogenesis;GO:0048646//anatomical structure formation i…
816073	23.736	3.906	-2.60258	3.79547e-234	F19G14.22	GO:0009055//electron transfer activity;GO:0003824//catalytic activity;GO:0016491//oxidoreductase activity;
835751	10.18	3.986	-1.3547	3.58168e-96	Cpn60beta3	GO:0006458//'de novo' protein folding;GO:0042026//protein refolding;GO:0006996//organelle organization;GO:0061077//chaperone-mediated protein folding;GO:0071840//cellular component organization or biogenesis;GO:0006457//protein folding;GO:0009987//cellular process;GO:0007005//mitochondrion organization;GO:0016043//cellular component organization;GO:0044434//chloroplast part;GO:0005737//cytoplasm;…
818725	17.413	3.993	-2.11042	8.74879e-116	M17	GO:0009793//embryo development ending in seed dormancy;GO:0032502//developmental process;GO:0022414//reproductive process;GO:0048316//seed development;GO:0032501//multicellular organismal process;GO:0009790//embryo development;GO:0010154//fruit development;GO:0000003//reproduction;GO:0061458//reproductive system development;GO:0048856//anatomical structure development;GO:0007275//multicellular or…
828460	8.09	4	-1.01371	2.88856e-34	CORI3	GO:0009611//response to wounding;GO:0097305//response to alcohol;GO:0006082//organic acid metabolic process;GO:0009651//response to salt stress;GO:0042538//hyperosmotic salinity response;GO:0006520//cellular amino acid metabolic process;GO:0010188//response to microbial phytotoxin;GO:1901564//organonitrogen compound metabolic process;GO:0010033//response to organic substance;GO:0009636//response …
836278	8.533	4.02	-1.06674	1.83221e-39	K11J9.21	GO:0044425//membrane part;GO:0016020//membrane;GO:0016021//integral component of membrane;GO:0031224//intrinsic component of membrane;GO:0004672//protein kinase activity;GO:0030554//adenyl nucleotide binding;GO:0000166//nucleotide binding;GO:0032555//purine ribonucleotide binding;GO:0003824//catalytic activity;GO:0043167//ion binding;GO:0016740//transferase activity;GO:0097367//carbohydrate deriv…
827118	9.79	4.026	-1.28292	1.1e-66	APS3	GO:0070814//hydrogen sulfide biosynthetic process;GO:0051716//cellular response to stimulus;GO:0031667//response to nutrient levels;GO:0050896//response to stimulus;GO:0044550//secondary metabolite biosynthetic process;GO:0044085//cellular component biogenesis;GO:0051259//protein oligomerization;GO:0009404//toxin metabolic process;GO:0044237//cellular metabolic process;GO:0043933//macromolecular …
819389	9.933	4.053	-1.29362	1.68145e-37	TSPO	GO:0044237//cellular metabolic process;GO:0006778//porphyrin-containing compound metabolic process;GO:1901360//organic cyclic compound metabolic process;GO:0033993//response to lipid;GO:0001101//response to acid chemical;GO:0042221//response to chemical;GO:0046483//heterocycle metabolic process;GO:0006725//cellular aromatic compound metabolic process;GO:0051234//establishment of localization;GO:0…
830302	10.92	4.09	-1.43723	6.33726e-117	PAL3	GO:0072330//monocarboxylic acid biosynthetic process;GO:0009056//catabolic process;GO:0044283//small molecule biosynthetic process;GO:0009698//phenylpropanoid metabolic process;GO:1902221//erythrose 4-phosphate/phosphoenolpyruvate family amino acid metabolic process;GO:0016053//organic acid biosynthetic process;GO:0017144//drug metabolic process;GO:0016054//organic acid catabolic process;GO:00090…
834470	8.39	4.113	-1.0258	3.49798e-12	PDF1.2c	GO:0051707//response to other organism;GO:0044364//disruption of cells of other organism;GO:0001906//cell killing;GO:0006950//response to stress;GO:0050896//response to stimulus;GO:0050832//defense response to fungus;GO:0051704//multi-organism process;GO:0009620//response to fungus;GO:0035821//modification of morphology or physiology of other organism;GO:0009605//response to external stimulus;GO:…
843359	9.16	4.24	-1.11121	8.07094e-47	TBL27	GO:0006073//cellular glucan metabolic process;GO:0044042//glucan metabolic process;GO:0008152//metabolic process;GO:0044036//cell wall macromolecule metabolic process;GO:0071554//cell wall organization or biogenesis;GO:0009987//cellular process;GO:0010411//xyloglucan metabolic process;GO:0044264//cellular polysaccharide metabolic process;GO:0005976//polysaccharide metabolic process;GO:0005975//ca…
827411	13.32	4.256	-1.64502	2.88867e-75	EXLB1	GO:0019953//sexual reproduction;GO:0044703//multi-organism reproductive process;GO:0051704//multi-organism process;GO:0000003//reproduction;GO:0022414//reproductive process;GO:0005576//extracellular region;
828425	9.95	4.26	-1.22639	2.3886e-66	CRK18	GO:0043412//macromolecule modification;GO:0016310//phosphorylation;GO:0006950//response to stress;GO:0036211//protein modification process;GO:0043170//macromolecule metabolic process;GO:0098542//defense response to other organism;GO:0006952//defense response;GO:0044267//cellular protein metabolic process;GO:0051707//response to other organism;GO:0009605//response to external stimulus;GO:0006793//…
831156	14.533	4.273	-1.76517	1.97755e-109	SAG29	GO:0009793//embryo development ending in seed dormancy;GO:0042493//response to drug;GO:0009725//response to hormone;GO:0090693//plant organ senescence;GO:0032504//multicellular organism reproduction;GO:0007568//aging;GO:0009987//cellular process;GO:0104004//cellular response to environmental stimulus;GO:0009628//response to abiotic stimulus;GO:0000003//reproduction;GO:0071495//cellular response t…
10723023	9.75	4.286	-1.20823	2.81795e-30	10723023
822148	9.426	4.293	-1.13325	2.73011e-111	T5M7.10	GO:0048193//Golgi vesicle transport;GO:0009987//cellular process;GO:0051179//localization;GO:0051234//establishment of localization;GO:0016192//vesicle-mediated transport;GO:0016050//vesicle organization;GO:0048194//Golgi vesicle budding;GO:0016043//cellular component organization;GO:0006996//organelle organization;GO:0071840//cellular component organization or biogenesis;GO:0006900//vesicle budd…
814817	12.583	4.303	-1.54872	3.29223e-139	SUT2	GO:0009611//response to wounding;GO:0009311//oligosaccharide metabolic process;GO:0005985//sucrose metabolic process;GO:0044237//cellular metabolic process;GO:0044262//cellular carbohydrate metabolic process;GO:0071702//organic substance transport;GO:0071704//organic substance metabolic process;GO:0015770//sucrose transport;GO:0008152//metabolic process;GO:0006950//response to stress;GO:0006810//…
822123	8.9	4.39	-1.01993	2.52558e-31	822123	GO:0008152//metabolic process;GO:0055114//oxidation-reduction process;GO:0055044//symplast;GO:0005911//cell-cell junction;GO:0030054//cell junction;GO:0005623//cell;GO:0044425//membrane part;GO:0031224//intrinsic component of membrane;GO:0044464//cell part;GO:0016020//membrane;GO:0009506//plasmodesma;GO:0071944//cell periphery;GO:0016021//integral component of membrane;GO:0005886//plasma membrane…
818854	15.223	4.416	-1.83606	1.17705e-69	COR15A	GO:0071489//cellular response to red or far red light;GO:0010017//red or far-red light signaling pathway;GO:0044085//cellular component biogenesis;GO:0032502//developmental process;GO:0010150//leaf senescence;GO:0071482//cellular response to light stimulus;GO:0009631//cold acclimation;GO:0048827//phyllome development;GO:0090693//plant organ senescence;GO:0048511//rhythmic process;GO:0033993//resp…
818601	9.523	4.446	-1.098	1.33033e-30	818601
821709	11.413	4.456	-1.35503	4.74486e-43	DMP2	GO:0016043//cellular component organization;GO:0071840//cellular component organization or biogenesis;GO:0009838//abscission;GO:0009987//cellular process;GO:0032502//developmental process;GO:0010256//endomembrane system organization;GO:0048856//anatomical structure development;GO:0007275//multicellular organism development;GO:0032501//multicellular organismal process;GO:0042175//nuclear outer mem…
828348	10.943	4.533	-1.17773	2.52129e-57	F7K2.110	GO:0008152//metabolic process;GO:0032259//methylation;GO:0005737//cytoplasm;GO:0043231//intracellular membrane-bounded organelle;GO:0044444//cytoplasmic part;GO:0005623//cell;GO:0044464//cell part;GO:0005622//intracellular;GO:0044424//intracellular part;GO:0043229//intracellular organelle;GO:0005634//nucleus;GO:0043226//organelle;GO:0043227//membrane-bounded organelle;GO:0005829//cytosol;GO:00087…
842139	9.59	4.603	-1.05852	1.64849e-18	T8L23.10	GO:0036293//response to decreased oxygen levels;GO:0050794//regulation of cellular process;GO:0051716//cellular response to stimulus;GO:0009628//response to abiotic stimulus;GO:0001666//response to hypoxia;GO:0036294//cellular response to decreased oxygen levels;GO:0070887//cellular response to chemical stimulus;GO:0033554//cellular response to stress;GO:0070482//response to oxygen levels;GO:0007…
834466	19.99	4.613	-2.11534	8.32516e-285	K9L2.20	GO:0055044//symplast;GO:0030312//external encapsulating structure;GO:0005911//cell-cell junction;GO:0005618//cell wall;GO:0030054//cell junction;GO:0009506//plasmodesma;GO:0071944//cell periphery;GO:0005623//cell;GO:0044464//cell part;GO:0005576//extracellular region;GO:0097159//organic cyclic compound binding;GO:0043167//ion binding;GO:1901363//heterocyclic compound binding;GO:0000166//nucleotid…
819578	19.09	4.65	-2.03766	4.9235e-126	T6K12.15	GO:0034645//cellular macromolecule biosynthetic process;GO:0010467//gene expression;GO:0043043//peptide biosynthetic process;GO:0044260//cellular macromolecule metabolic process;GO:0016072//rRNA metabolic process;GO:0022613//ribonucleoprotein complex biogenesis;GO:1901564//organonitrogen compound metabolic process;GO:0042254//ribosome biogenesis;GO:0034641//cellular nitrogen compound metabolic pr…
821361	17.05	4.666	-1.86888	1.22437e-139	821361	GO:0043632//modification-dependent macromolecule catabolic process;GO:0019941//modification-dependent protein catabolic process;GO:0044265//cellular macromolecule catabolic process;GO:1901565//organonitrogen compound catabolic process;GO:0009056//catabolic process;GO:1901575//organic substance catabolic process;GO:0008152//metabolic process;GO:0043170//macromolecule metabolic process;GO:0044267//…
831690	11.75	4.763	-1.30898	2.49472e-83	MLS	GO:0009060//aerobic respiration;GO:0006097//glyoxylate cycle;GO:0015980//energy derivation by oxidation of organic compounds;GO:0006099//tricarboxylic acid cycle;GO:0044237//cellular metabolic process;GO:0008152//metabolic process;GO:0044262//cellular carbohydrate metabolic process;GO:0006081//cellular aldehyde metabolic process;GO:0046487//glyoxylate metabolic process;GO:0019752//carboxylic acid…
824329	10.883	4.776	-1.18726	2.60172e-28	824329	GO:0005737//cytoplasm;GO:0005622//intracellular;GO:0042579//microbody;GO:0005777//peroxisome;GO:0044444//cytoplasmic part;GO:0044424//intracellular part;GO:0044464//cell part;GO:0043229//intracellular organelle;GO:0043231//intracellular membrane-bounded organelle;GO:0043226//organelle;GO:0043227//membrane-bounded organelle;GO:0005623//cell;
843611	10.056	4.813	-1.06269	7.19124e-38	F28P22.1	GO:0003676//nucleic acid binding;GO:0005488//binding;GO:0097159//organic cyclic compound binding;GO:1901363//heterocyclic compound binding;
3766642	10.103	4.823	-1.06636	5.06861e-27	GL22	GO:0050789//regulation of biological process;GO:2000026//regulation of multicellular organismal development;GO:0051179//localization;GO:0051234//establishment of localization;GO:0065007//biological regulation;GO:0010497//plasmodesmata-mediated intercellular transport;GO:0010496//intercellular transport;GO:0006810//transport;GO:2000280//regulation of root development;GO:0051239//regulation of mult…
842805	11.15	4.896	-1.18594	1.29567e-49	G-TMT	GO:1901362//organic cyclic compound biosynthetic process;GO:0006775//fat-soluble vitamin metabolic process;GO:1901360//organic cyclic compound metabolic process;GO:0044281//small molecule metabolic process;GO:0044249//cellular biosynthetic process;GO:0009058//biosynthetic process;GO:0044237//cellular metabolic process;GO:0042362//fat-soluble vitamin biosynthetic process;GO:0042360//vitamin E meta…
818251	12.883	4.956	-1.37807	7.25099e-85	UGT73C6	GO:0009813//flavonoid biosynthetic process;GO:0009058//biosynthetic process;GO:1901615//organic hydroxy compound metabolic process;GO:0051554//flavonol metabolic process;GO:0008152//metabolic process;GO:0051552//flavone metabolic process;GO:0051553//flavone biosynthetic process;GO:0042440//pigment metabolic process;GO:0009812//flavonoid metabolic process;GO:1901617//organic hydroxy compound biosy…
840188	11.126	4.99	-1.15556	1.49695e-90	SBT3.5	GO:0040008//regulation of growth;GO:0050789//regulation of biological process;GO:0065007//biological regulation;GO:0005576//extracellular region;GO:0005623//cell;GO:0044464//cell part;GO:0005618//cell wall;GO:0071944//cell periphery;GO:0030312//external encapsulating structure;GO:0140096//catalytic activity, acting on a protein;GO:0004252//serine-type endopeptidase activity;GO:0008236//serine-typ…
837972	13.476	5.036	-1.41925	6.77143e-86	F7A19.21	GO:0042445//hormone metabolic process;GO:0042592//homeostatic process;GO:0010817//regulation of hormone levels;GO:0048878//chemical homeostasis;GO:0009987//cellular process;GO:0009850//auxin metabolic process;GO:0008152//metabolic process;GO:0009056//catabolic process;GO:0044237//cellular metabolic process;GO:0042447//hormone catabolic process;GO:0065007//biological regulation;GO:0010252//auxin h…
838821	13.91	5.056	-1.45916	4.45309e-48	F2E2.23
833882	23.126	5.073	-2.19693	8.17056e-175	K15E6.80	GO:0043207//response to external biotic stimulus;GO:0006955//immune response;GO:0098542//defense response to other organism;GO:0045087//innate immune response;GO:0009605//response to external stimulus;GO:0009817//defense response to fungus, incompatible interaction;GO:0051707//response to other organism;GO:0006950//response to stress;GO:0002376//immune system process;GO:0051704//multi-organism pr…
836298	12.326	5.086	-1.2758	9.10945e-56	IPK2BETA	GO:0006796//phosphate-containing compound metabolic process;GO:0009793//embryo development ending in seed dormancy;GO:0031326//regulation of cellular biosynthetic process;GO:0050896//response to stimulus;GO:1901576//organic substance biosynthetic process;GO:0019637//organophosphate metabolic process;GO:0003006//developmental process involved in reproduction;GO:0042221//response to chemical;GO:005…
838440	14.413	5.123	-1.4917	4.20285e-95	SOT17	GO:1901135//carbohydrate derivative metabolic process;GO:0006807//nitrogen compound metabolic process;GO:1901566//organonitrogen compound biosynthetic process;GO:1901659//glycosyl compound biosynthetic process;GO:0019760//glucosinolate metabolic process;GO:0006790//sulfur compound metabolic process;GO:0044249//cellular biosynthetic process;GO:0043436//oxoacid metabolic process;GO:0044272//sulfur …
842554	17.06	5.17	-1.72241	2.12833e-204	FMO GS-OX4	GO:1901135//carbohydrate derivative metabolic process;GO:1901564//organonitrogen compound metabolic process;GO:0019757//glycosinolate metabolic process;GO:1901657//glycosyl compound metabolic process;GO:0019748//secondary metabolic process;GO:0044249//cellular biosynthetic process;GO:0044272//sulfur compound biosynthetic process;GO:1901659//glycosyl compound biosynthetic process;GO:0071704//organ…
829611	16.15	5.186	-1.63859	4.34838e-111	GBF6	GO:1901700//response to oxygen-containing compound;GO:1902680//positive regulation of RNA biosynthetic process;GO:0045893//positive regulation of transcription, DNA-templated;GO:0006139//nucleobase-containing compound metabolic process;GO:0043170//macromolecule metabolic process;GO:0034654//nucleobase-containing compound biosynthetic process;GO:0031328//positive regulation of cellular biosyntheti…
843012	10.636	5.236	-1.0161	1.37335e-37	T4O24.1	GO:0031224//intrinsic component of membrane;GO:0016021//integral component of membrane;GO:0044425//membrane part;GO:0016020//membrane;GO:0016772//transferase activity, transferring phosphorus-containing groups;GO:0030246//carbohydrate binding;GO:0005488//binding;GO:0016301//kinase activity;GO:0001871//pattern binding;GO:0016740//transferase activity;GO:0003824//catalytic activity;GO:0030247//poly…
818506	16.873	5.236	-1.68695	2.80037e-206	T16B24.15	GO:0098542//defense response to other organism;GO:0050896//response to stimulus;GO:0051707//response to other organism;GO:0006810//transport;GO:0006952//defense response;GO:0009607//response to biotic stimulus;GO:0055085//transmembrane transport;GO:0051704//multi-organism process;GO:0051234//establishment of localization;GO:0009620//response to fungus;GO:0043207//response to external biotic stimu…
830400	14.663	5.25	-1.48566	3.23495e-113	K2A11.5
836286	21.903	5.27	-2.05878	5.16567e-139	PMSR1	GO:0044444//cytoplasmic part;GO:0005623//cell;GO:0005622//intracellular;GO:0005829//cytosol;GO:0044464//cell part;GO:0005737//cytoplasm;GO:0044424//intracellular part;GO:0016667//oxidoreductase activity, acting on a sulfur group of donors;GO:0016491//oxidoreductase activity;GO:0008113//peptide-methionine (S)-S-oxide reductase activity;GO:0016671//oxidoreductase activity, acting on a sulfur group …
841591	11.516	5.293	-1.12049	1.44382e-66	MKK4	GO:0061458//reproductive system development;GO:0002376//immune system process;GO:0048367//shoot system development;GO:0065007//biological regulation;GO:0032501//multicellular organismal process;GO:0050794//regulation of cellular process;GO:0007154//cell communication;GO:0048856//anatomical structure development;GO:0050896//response to stimulus;GO:0003006//developmental process involved in reprodu…
829795	19.846	5.316	-1.89916	4.14993e-167	AP22.54	GO:0051187//cofactor catabolic process;GO:0051186//cofactor metabolic process;GO:0042737//drug catabolic process;GO:0044237//cellular metabolic process;GO:0006979//response to oxidative stress;GO:0009987//cellular process;GO:0017144//drug metabolic process;GO:0044248//cellular catabolic process;GO:0072593//reactive oxygen species metabolic process;GO:0042743//hydrogen peroxide metabolic process;G…
5008014	13.643	5.34	-1.35355	1.09209e-22	5008014
822298	27.126	5.353	-2.34013	0	PAD3	GO:0044550//secondary metabolite biosynthetic process;GO:0002831//regulation of response to biotic stimulus;GO:0050832//defense response to fungus;GO:0052315//phytoalexin biosynthetic process;GO:1901360//organic cyclic compound metabolic process;GO:1901576//organic substance biosynthetic process;GO:0010120//camalexin biosynthetic process;GO:0052314//phytoalexin metabolic process;GO:0033993//respo…
831442	12	5.386	-1.15597	2.18738e-61	COL1	GO:0006725//cellular aromatic compound metabolic process;GO:0044237//cellular metabolic process;GO:0048831//regulation of shoot system development;GO:0090304//nucleic acid metabolic process;GO:1901576//organic substance biosynthetic process;GO:0044271//cellular nitrogen compound biosynthetic process;GO:0009314//response to radiation;GO:0034645//cellular macromolecule biosynthetic process;GO:00650…
842420	10.973	5.413	-1.01877	1.27301e-45	F11P17.2	GO:0016020//membrane;GO:0044425//membrane part;GO:0016021//integral component of membrane;GO:0031224//intrinsic component of membrane;
823989	12.506	5.506	-1.18276	1.4726e-72	CYP71A22	GO:0044550//secondary metabolite biosynthetic process;GO:0019748//secondary metabolic process;GO:0008152//metabolic process;GO:0009058//biosynthetic process;GO:0016021//integral component of membrane;GO:0031224//intrinsic component of membrane;GO:0016020//membrane;GO:0044425//membrane part;GO:0043167//ion binding;GO:0016709//oxidoreductase activity, acting on paired donors, with incorporation or …
817515	11.263	5.53	-1.01118	2.71513e-52	PHT4%3B1	GO:0051234//establishment of localization;GO:0009624//response to nematode;GO:0009607//response to biotic stimulus;GO:0051704//multi-organism process;GO:0006812//cation transport;GO:0051707//response to other organism;GO:0055085//transmembrane transport;GO:0050896//response to stimulus;GO:0006814//sodium ion transport;GO:0043207//response to external biotic stimulus;GO:0030001//metal ion transpor…
838017	12.75	5.57	-1.19417	5.30811e-49	F14L17.33	GO:0033554//cellular response to stress;GO:0042221//response to chemical;GO:0044248//cellular catabolic process;GO:0051186//cofactor metabolic process;GO:0051716//cellular response to stimulus;GO:0044237//cellular metabolic process;GO:0051187//cofactor catabolic process;GO:0071456//cellular response to hypoxia;GO:0009056//catabolic process;GO:0070482//response to oxygen levels;GO:0072593//reactiv…
843544	12.41	5.66	-1.127	5.27298e-66	F28P5.1	GO:0071705//nitrogen compound transport;GO:0051179//localization;GO:0015833//peptide transport;GO:0042886//amide transport;GO:0006857//oligopeptide transport;GO:0006810//transport;GO:0071702//organic substance transport;GO:0051234//establishment of localization;GO:0044425//membrane part;GO:0016020//membrane;GO:0016021//integral component of membrane;GO:0031224//intrinsic component of membrane;GO:…
819277	14.116	5.66	-1.31817	2.15974e-55	CB5-C	GO:0055114//oxidation-reduction process;GO:0008152//metabolic process;GO:0031984//organelle subcompartment;GO:0043227//membrane-bounded organelle;GO:0042175//nuclear outer membrane-endoplasmic reticulum membrane network;GO:0016020//membrane;GO:0005623//cell;GO:0016021//integral component of membrane;GO:0031224//intrinsic component of membrane;GO:0043229//intracellular organelle;GO:0044425//membra…
836288	15.786	5.663	-1.47937	1.53651e-88	K11J9.19
837971	16.663	5.706	-1.53636	1.66288e-93	F7A19.20	GO:0065008//regulation of biological quality;GO:0065007//biological regulation;GO:0009852//auxin catabolic process;GO:0042445//hormone metabolic process;GO:0009987//cellular process;GO:0008152//metabolic process;GO:0044237//cellular metabolic process;GO:0010817//regulation of hormone levels;GO:0042447//hormone catabolic process;GO:0009056//catabolic process;GO:0009850//auxin metabolic process;GO:…
844031	13.42	5.72	-1.22993	2.27803e-24	F22K20.6	GO:0016021//integral component of membrane;GO:0031224//intrinsic component of membrane;GO:0044425//membrane part;GO:0016020//membrane;
832546	14.87	5.753	-1.36742	7.71329e-82	VSP2	GO:0010035//response to inorganic substance;GO:0009607//response to biotic stimulus;GO:0009611//response to wounding;GO:0046688//response to copper ion;GO:0009605//response to external stimulus;GO:0042221//response to chemical;GO:0051704//multi-organism process;GO:0006979//response to oxidative stress;GO:0010033//response to organic substance;GO:0001101//response to acid chemical;GO:0009719//resp…
843418	20.56	5.766	-1.8343	1.69824e-120	F15H11.6	GO:0009719//response to endogenous stimulus;GO:1905959//positive regulation of cellular response to alcohol;GO:0048518//positive regulation of biological process;GO:0009738//abscisic acid-activated signaling pathway;GO:0023056//positive regulation of signaling;GO:0051716//cellular response to stimulus;GO:0071396//cellular response to lipid;GO:0097305//response to alcohol;GO:0044093//positive regu…
838918	14.373	5.773	-1.31445	2.26435e-27	T26J12.12	GO:0006458//'de novo' protein folding;GO:0006457//protein folding;GO:0042221//response to chemical;GO:0006950//response to stress;GO:0009987//cellular process;GO:0010033//response to organic substance;GO:0061077//chaperone-mediated protein folding;GO:0006986//response to unfolded protein;GO:0051085//chaperone cofactor-dependent protein refolding;GO:0035966//response to topologically incorrect pro…
819031	12.556	5.796	-1.11484	1.94446e-77	F4I1.4
831241	14.233	5.846	-1.28302	2.53605e-85	TT4	GO:0009725//response to hormone;GO:0009719//response to endogenous stimulus;GO:0009753//response to jasmonic acid;GO:0009314//response to radiation;GO:0009611//response to wounding;GO:0009058//biosynthetic process;GO:0009914//hormone transport;GO:0009812//flavonoid metabolic process;GO:1901700//response to oxygen-containing compound;GO:0071704//organic substance metabolic process;GO:0051179//loca…
827563	13.14	5.853	-1.15854	3.42332e-59	GOX3	GO:0080134//regulation of response to stress;GO:0051716//cellular response to stimulus;GO:0044249//cellular biosynthetic process;GO:0045089//positive regulation of innate immune response;GO:0009607//response to biotic stimulus;GO:0002684//positive regulation of immune system process;GO:0050778//positive regulation of immune response;GO:0050665//hydrogen peroxide biosynthetic process;GO:0051188//c…
825513	17.6	5.92	-1.57193	0	ACA12	GO:0043231//intracellular membrane-bounded organelle;GO:0005623//cell;GO:0031224//intrinsic component of membrane;GO:0044425//membrane part;GO:0043227//membrane-bounded organelle;GO:0016020//membrane;GO:0044464//cell part;GO:0071944//cell periphery;GO:0005622//intracellular;GO:0005887//integral component of plasma membrane;GO:0044424//intracellular part;GO:0044459//plasma membrane part;GO:0016021…
833778	33.636	5.933	-2.50346	0	K18L3.150	GO:0016741//transferase activity, transferring one-carbon groups;GO:0008168//methyltransferase activity;GO:0043169//cation binding;GO:0046872//metal ion binding;GO:0005488//binding;GO:0016740//transferase activity;GO:0043167//ion binding;GO:0003824//catalytic activity;
825844	20.863	5.996	-1.78461	5.18612e-284	NDB2	GO:0055114//oxidation-reduction process;GO:0008152//metabolic process;GO:0070013//intracellular organelle lumen;GO:0005622//intracellular;GO:0005777//peroxisome;GO:0005623//cell;GO:0019898//extrinsic component of membrane;GO:0043226//organelle;GO:0043229//intracellular organelle;GO:0031967//organelle envelope;GO:0044455//mitochondrial membrane part;GO:0031312//extrinsic component of organelle mem…
816783	13.256	6.003	-1.14229	4.72926e-81	UCP5	GO:0015743//malate transport;GO:0015740//C4-dicarboxylate transport;GO:0042221//response to chemical;GO:0006810//transport;GO:0006839//mitochondrial transport;GO:0055085//transmembrane transport;GO:0051179//localization;GO:0015709//thiosulfate transport;GO:0015893//drug transport;GO:0042493//response to drug;GO:0035435//phosphate ion transmembrane transport;GO:0008272//sulfate transport;GO:001569…
818012	16.296	6.016	-1.43642	4.79111e-139	CYP710A2	GO:1901360//organic cyclic compound metabolic process;GO:0008152//metabolic process;GO:0008202//steroid metabolic process;GO:0008610//lipid biosynthetic process;GO:1901615//organic hydroxy compound metabolic process;GO:0044238//primary metabolic process;GO:0016126//sterol biosynthetic process;GO:1901617//organic hydroxy compound biosynthetic process;GO:0009058//biosynthetic process;GO:0006629//li…
817987	12.09	6.046	-1.02677	3.4434e-42	WDR55	GO:0010467//gene expression;GO:0009855//determination of bilateral symmetry;GO:0006807//nitrogen compound metabolic process;GO:0009559//embryo sac central cell differentiation;GO:0032502//developmental process;GO:0016070//RNA metabolic process;GO:0044260//cellular macromolecule metabolic process;GO:0022414//reproductive process;GO:0048589//developmental growth;GO:0032501//multicellular organismal…
843126	15.156	6.063	-1.38596	2.73307e-62	CCOAMT	GO:0044249//cellular biosynthetic process;GO:0009698//phenylpropanoid metabolic process;GO:1901362//organic cyclic compound biosynthetic process;GO:0009699//phenylpropanoid biosynthetic process;GO:0006725//cellular aromatic compound metabolic process;GO:0009809//lignin biosynthetic process;GO:1901360//organic cyclic compound metabolic process;GO:0044550//secondary metabolite biosynthetic process;…
817762	12.836	6.08	-1.07806	4.38012e-33	F22D22.23	GO:0033993//response to lipid;GO:0042221//response to chemical;GO:0097305//response to alcohol;GO:0009725//response to hormone;GO:0009737//response to abscisic acid;GO:0001101//response to acid chemical;GO:0050896//response to stimulus;GO:1901700//response to oxygen-containing compound;GO:0010033//response to organic substance;GO:0009719//response to endogenous stimulus;GO:0016747//transferase ac…
844279	23.276	6.096	-1.93289	1.36264e-282	2019-10-05	GO:0007154//cell communication;GO:0009991//response to extracellular stimulus;GO:0009409//response to cold;GO:0071462//cellular response to water stimulus;GO:0009628//response to abiotic stimulus;GO:0009651//response to salt stress;GO:0104004//cellular response to environmental stimulus;GO:0033554//cellular response to stress;GO:0070417//cellular response to cold;GO:0071229//cellular response to …
814939	20.786	6.196	-1.74495	6.43789e-209	F3L12.12	GO:0006855//drug transmembrane transport;GO:0055085//transmembrane transport;GO:0050896//response to stimulus;GO:0042221//response to chemical;GO:0051234//establishment of localization;GO:0051179//localization;GO:0015893//drug transport;GO:0042493//response to drug;GO:0006810//transport;GO:0016020//membrane;GO:0016021//integral component of membrane;GO:0044425//membrane part;GO:0031224//intrinsic…
827725	21.596	6.2	-1.8	2.46527e-173	ChiC	GO:1901700//response to oxygen-containing compound;GO:0009753//response to jasmonic acid;GO:0006970//response to osmotic stress;GO:0097305//response to alcohol;GO:1901071//glucosamine-containing compound metabolic process;GO:0009987//cellular process;GO:0009056//catabolic process;GO:0006022//aminoglycan metabolic process;GO:0046348//amino sugar catabolic process;GO:1901575//organic substance cata…
828418	13.93	6.233	-1.17834	1.92707e-96	CRK11	GO:0051707//response to other organism;GO:0071704//organic substance metabolic process;GO:0009617//response to bacterium;GO:0043412//macromolecule modification;GO:0019538//protein metabolic process;GO:0006950//response to stress;GO:0009814//defense response, incompatible interaction;GO:0016310//phosphorylation;GO:0009987//cellular process;GO:0006955//immune response;GO:0006952//defense response;G…
836475	15.416	6.236	-1.30557	5.19791e-93	FACT	GO:0044249//cellular biosynthetic process;GO:1901362//organic cyclic compound biosynthetic process;GO:0006725//cellular aromatic compound metabolic process;GO:0071554//cell wall organization or biogenesis;GO:0009987//cellular process;GO:0008152//metabolic process;GO:0043436//oxoacid metabolic process;GO:0032787//monocarboxylic acid metabolic process;GO:1901360//organic cyclic compound metabolic p…
831563	13.676	6.263	-1.11119	1.71687e-60	F2K13.150	GO:0055114//oxidation-reduction process;GO:0008152//metabolic process;GO:0016491//oxidoreductase activity;GO:0003824//catalytic activity;
843328	12.786	6.28	-1.02528	3.66122e-32	GSTU12	GO:0098754//detoxification;GO:0009056//catabolic process;GO:0051186//cofactor metabolic process;GO:0009404//toxin metabolic process;GO:0090487//secondary metabolite catabolic process;GO:0043603//cellular amide metabolic process;GO:0006790//sulfur compound metabolic process;GO:0006518//peptide metabolic process;GO:0050896//response to stimulus;GO:0006575//cellular modified amino acid metabolic pro…
829494	21.37	6.42	-1.74074	5.03202e-79	T16L1.40
820429	23.156	6.473	-1.83855	3.76599e-186	HCHIB	GO:0043170//macromolecule metabolic process;GO:0005975//carbohydrate metabolic process;GO:0009626//plant-type hypersensitive response;GO:0010035//response to inorganic substance;GO:0000272//polysaccharide catabolic process;GO:0042221//response to chemical;GO:0051704//multi-organism process;GO:0098542//defense response to other organism;GO:0044364//disruption of cells of other organism;GO:0071704/…
840976	14.41	6.56	-1.13436	6.09866e-33	TED6	GO:0016021//integral component of membrane;GO:0031224//intrinsic component of membrane;GO:0016020//membrane;GO:0044425//membrane part;
843107	30.54	6.603	-2.20853	1.04715e-276	SUFE2	GO:0065007//biological regulation;GO:0051186//cofactor metabolic process;GO:0009058//biosynthetic process;GO:0031325//positive regulation of cellular metabolic process;GO:0044237//cellular metabolic process;GO:0022607//cellular component assembly;GO:0050789//regulation of biological process;GO:0044249//cellular biosynthetic process;GO:0051176//positive regulation of sulfur metabolic process;GO:00…
836384	13.843	6.67	-1.05278	5.6531e-89	HIPL2	GO:0044464//cell part;GO:0005623//cell;GO:0071944//cell periphery;GO:0016021//integral component of membrane;GO:0005886//plasma membrane;GO:0044425//membrane part;GO:0031224//intrinsic component of membrane;GO:0016020//membrane;GO:0044459//plasma membrane part;GO:0031226//intrinsic component of plasma membrane;GO:0046658//anchored component of plasma membrane;GO:0031225//anchored component of mem…
816412	13.856	6.683	-1.05153	2.67193e-69	HPT1	GO:0010233//phloem transport;GO:0016053//organic acid biosynthetic process;GO:0010189//vitamin E biosynthetic process;GO:0009058//biosynthetic process;GO:0008643//carbohydrate transport;GO:0006633//fatty acid biosynthetic process;GO:0072330//monocarboxylic acid biosynthetic process;GO:0015766//disaccharide transport;GO:0044283//small molecule biosynthetic process;GO:0080134//regulation of respons…
822175	18.626	6.7	-1.3754	5.20192e-161	TPS-CIN	GO:0008610//lipid biosynthetic process;GO:0008152//metabolic process;GO:0044255//cellular lipid metabolic process;GO:0006721//terpenoid metabolic process;GO:0008299//isoprenoid biosynthetic process;GO:0071704//organic substance metabolic process;GO:0044237//cellular metabolic process;GO:0006720//isoprenoid metabolic process;GO:0044249//cellular biosynthetic process;GO:0044238//primary metabolic p…
830455	20.07	6.973	-1.52432	4.31267e-69	MJJ3.11
827938	24.243	7.183	-1.71824	5.16139e-301	DFL2	GO:0009314//response to radiation;GO:0009416//response to light stimulus;GO:0009628//response to abiotic stimulus;GO:0050896//response to stimulus;GO:0005737//cytoplasm;GO:0009507//chloroplast;GO:0005622//intracellular;GO:0043229//intracellular organelle;GO:0044424//intracellular part;GO:0044444//cytoplasmic part;GO:0009536//plastid;GO:0005623//cell;GO:0043231//intracellular membrane-bounded orga…
828470	24.553	7.226	-1.77566	0	CHX17	GO:0055067//monovalent inorganic cation homeostasis;GO:0051179//localization;GO:0045184//establishment of protein localization;GO:0006886//intracellular protein transport;GO:0006812//cation transport;GO:0072665//protein localization to vacuole;GO:0071705//nitrogen compound transport;GO:0033036//macromolecule localization;GO:0033365//protein localization to organelle;GO:0006813//potassium ion tran…
818964	42.056	7.226	-2.5412	0	F18O19.27	GO:0009056//catabolic process;GO:0009987//cellular process;GO:1901564//organonitrogen compound metabolic process;GO:0046348//amino sugar catabolic process;GO:0005975//carbohydrate metabolic process;GO:1901136//carbohydrate derivative catabolic process;GO:0006022//aminoglycan metabolic process;GO:0005976//polysaccharide metabolic process;GO:1901072//glucosamine-containing compound catabolic proces…
818013	19.61	7.24	-1.4372	5.85388e-183	CYP710A1	GO:1901617//organic hydroxy compound biosynthetic process;GO:0016126//sterol biosynthetic process;GO:0071704//organic substance metabolic process;GO:0016125//sterol metabolic process;GO:0006694//steroid biosynthetic process;GO:1901360//organic cyclic compound metabolic process;GO:1901362//organic cyclic compound biosynthetic process;GO:0008202//steroid metabolic process;GO:1901576//organic substa…
835168	23.59	7.24	-1.68469	4.08215e-222	FUM2	GO:0009266//response to temperature stimulus;GO:0006807//nitrogen compound metabolic process;GO:0006950//response to stress;GO:0006108//malate metabolic process;GO:0015980//energy derivation by oxidation of organic compounds;GO:0043436//oxoacid metabolic process;GO:0009060//aerobic respiration;GO:0009631//cold acclimation;GO:0050789//regulation of biological process;GO:0042128//nitrate assimilati…
818217	18.07	7.26	-1.31594	1.00303e-117	F1O11.6	GO:0016020//membrane;GO:0031224//intrinsic component of membrane;GO:0016021//integral component of membrane;GO:0044425//membrane part;
819130	47.396	7.273	-2.70363	0	AtPME17	GO:0008152//metabolic process;GO:0010393//galacturonan metabolic process;GO:0009057//macromolecule catabolic process;GO:0050896//response to stimulus;GO:0006950//response to stress;GO:0071554//cell wall organization or biogenesis;GO:0016052//carbohydrate catabolic process;GO:0071704//organic substance metabolic process;GO:0016043//cellular component organization;GO:0098542//defense response to ot…
819174	17.546	7.33	-1.26062	6.44371e-86	AGL20	GO:0097659//nucleic acid-templated transcription;GO:0009987//cellular process;GO:0010074//maintenance of meristem identity;GO:0051252//regulation of RNA metabolic process;GO:0034645//cellular macromolecule biosynthetic process;GO:0045893//positive regulation of transcription, DNA-templated;GO:0048518//positive regulation of biological process;GO:0051234//establishment of localization;GO:0050793//…
836050	118.49	7.336	-4.01372	0	LTP4	GO:0009719//response to endogenous stimulus;GO:0006869//lipid transport;GO:0050896//response to stimulus;GO:0097305//response to alcohol;GO:0010035//response to inorganic substance;GO:0051179//localization;GO:0006810//transport;GO:0009651//response to salt stress;GO:0010876//lipid localization;GO:0071702//organic substance transport;GO:0009414//response to water deprivation;GO:0009737//response t…
834910	16.586	7.46	-1.15241	3.41331e-47	MJE7.18	GO:0050896//response to stimulus;GO:0080167//response to karrikin;GO:0009628//response to abiotic stimulus;GO:0005576//extracellular region;
818491	16.353	7.636	-1.09907	1.84323e-62	EULS3	GO:0006950//response to stress;GO:0009607//response to biotic stimulus;GO:0050896//response to stimulus;GO:0006952//defense response;GO:0098542//defense response to other organism;GO:0090332//stomatal closure;GO:0009987//cellular process;GO:0051707//response to other organism;GO:0042742//defense response to bacterium;GO:0051704//multi-organism process;GO:0009617//response to bacterium;GO:0043207/…
827011	15.74	7.676	-1.03508	2.13234e-75	CYP83A1	GO:0050896//response to stimulus;GO:1901657//glycosyl compound metabolic process;GO:0008152//metabolic process;GO:1901566//organonitrogen compound biosynthetic process;GO:0044249//cellular biosynthetic process;GO:0009625//response to insect;GO:0009058//biosynthetic process;GO:0016143//S-glycoside metabolic process;GO:0019757//glycosinolate metabolic process;GO:0016144//S-glycoside biosynthetic pr…
821679	18.41	7.773	-1.24793	4.12937e-296	ABCC8	GO:0051179//localization;GO:0051234//establishment of localization;GO:0055085//transmembrane transport;GO:0006810//transport;GO:0043227//membrane-bounded organelle;GO:0031224//intrinsic component of membrane;GO:0044422//organelle part;GO:0005622//intracellular;GO:0031090//organelle membrane;GO:0044437//vacuolar part;GO:0005623//cell;GO:0098805//whole membrane;GO:0098588//bounding membrane of orga…
840181	22.166	7.81	-1.49897	1.46944e-175	NAC13	GO:0009314//response to radiation;GO:0050896//response to stimulus;GO:0019438//aromatic compound biosynthetic process;GO:0009416//response to light stimulus;GO:0023052//signaling;GO:0009639//response to red or far red light;GO:0044260//cellular macromolecule metabolic process;GO:0080134//regulation of response to stress;GO:0051252//regulation of RNA metabolic process;GO:0010114//response to red l…
28717802	15.85	7.813	-1.01985	1.10867e-30	28717802	GO:0015833//peptide transport;GO:0051234//establishment of localization;GO:0015031//protein transport;GO:0006810//transport;GO:0051179//localization;GO:0033036//macromolecule localization;GO:0045184//establishment of protein localization;GO:0071705//nitrogen compound transport;GO:0008104//protein localization;GO:0071702//organic substance transport;GO:0042886//amide transport;GO:0044422//organell…
839184	18.103	7.823	-1.20982	2.55278e-105	T1K7.20	GO:0005618//cell wall;GO:0071944//cell periphery;GO:0005576//extracellular region;GO:0030312//external encapsulating structure;GO:0044464//cell part;GO:0005623//cell;GO:0048037//cofactor binding;GO:0005488//binding;GO:1901265//nucleoside phosphate binding;GO:0016614//oxidoreductase activity, acting on CH-OH group of donors;GO:0043168//anion binding;GO:0050662//coenzyme binding;GO:0097159//organic…
834771	17.06	7.826	-1.12039	8.42414e-74	NUDT8	GO:0006950//response to stress;GO:0009611//response to wounding;GO:0050896//response to stimulus;GO:0043167//ion binding;GO:0003824//catalytic activity;GO:0043169//cation binding;GO:0046872//metal ion binding;GO:0016787//hydrolase activity;GO:0005488//binding;
820307	23.743	7.853	-1.59587	4.73042e-198	UGT76B1	GO:0009607//response to biotic stimulus;GO:0048827//phyllome development;GO:0009605//response to external stimulus;GO:0007275//multicellular organism development;GO:0048856//anatomical structure development;GO:0043207//response to external biotic stimulus;GO:0006950//response to stress;GO:0006952//defense response;GO:0032502//developmental process;GO:0008152//metabolic process;GO:0048367//shoot s…
842862	18.12	7.98	-1.18249	3.6026e-42	F5I14.4	GO:0044425//membrane part;GO:0016021//integral component of membrane;GO:0016020//membrane;GO:0031224//intrinsic component of membrane;
822167	20.29	8.29	-1.2913	4.16897e-85	AOC1	GO:0042445//hormone metabolic process;GO:0032787//monocarboxylic acid metabolic process;GO:0009058//biosynthetic process;GO:0065008//regulation of biological quality;GO:0044281//small molecule metabolic process;GO:0009987//cellular process;GO:0009628//response to abiotic stimulus;GO:0043436//oxoacid metabolic process;GO:0042446//hormone biosynthetic process;GO:0044283//small molecule biosynthetic…
821936	22.22	8.34	-1.41476	1.41516e-108	821936	GO:0044424//intracellular part;GO:0005622//intracellular;GO:0005829//cytosol;GO:0044444//cytoplasmic part;GO:0005737//cytoplasm;GO:0044464//cell part;GO:0005623//cell;GO:0016787//hydrolase activity;GO:0003824//catalytic activity;
843877	17.676	8.35	-1.08114	1.50991e-108	BLH3	GO:0051171//regulation of nitrogen compound metabolic process;GO:1901576//organic substance biosynthetic process;GO:0034645//cellular macromolecule biosynthetic process;GO:0044249//cellular biosynthetic process;GO:2001141//regulation of RNA biosynthetic process;GO:0044271//cellular nitrogen compound biosynthetic process;GO:0044260//cellular macromolecule metabolic process;GO:0048510//regulation o…
829688	17.866	8.413	-1.08609	1.21368e-63	XCP1	GO:0006807//nitrogen compound metabolic process;GO:0044248//cellular catabolic process;GO:0051603//proteolysis involved in cellular protein catabolic process;GO:0071704//organic substance metabolic process;GO:0009056//catabolic process;GO:0043170//macromolecule metabolic process;GO:0044257//cellular protein catabolic process;GO:0010623//programmed cell death involved in cell development;GO:004426…
822112	24.21	8.42	-1.52281	2.51765e-110	AtVTL5	GO:0009725//response to hormone;GO:0097366//response to bronchodilator;GO:0071310//cellular response to organic substance;GO:0097577//sequestering of iron ion;GO:0009987//cellular process;GO:0006879//cellular iron ion homeostasis;GO:0055072//iron ion homeostasis;GO:0055076//transition metal ion homeostasis;GO:0010039//response to iron ion;GO:0006810//transport;GO:0098771//inorganic ion homeostasi…
832275	33.41	8.493	-1.95697	1.12853e-307	832275	GO:0005622//intracellular;GO:0005886//plasma membrane;GO:0043229//intracellular organelle;GO:0005911//cell-cell junction;GO:0016020//membrane;GO:0030054//cell junction;GO:0005737//cytoplasm;GO:0055044//symplast;GO:0071944//cell periphery;GO:0043226//organelle;GO:0012505//endomembrane system;GO:0009506//plasmodesma;GO:0043231//intracellular membrane-bounded organelle;GO:0044424//intracellular part…
844002	39.566	8.76	-2.17505	0	OPR2	GO:0009058//biosynthetic process;GO:0044249//cellular biosynthetic process;GO:0031408//oxylipin biosynthetic process;GO:0044283//small molecule biosynthetic process;GO:0006950//response to stress;GO:0008610//lipid biosynthetic process;GO:0006633//fatty acid biosynthetic process;GO:0008152//metabolic process;GO:0016053//organic acid biosynthetic process;GO:0019752//carboxylic acid metabolic proces…
825793	29.196	8.78	-1.733	7.38108e-306	2019-04-01	GO:0009069//serine family amino acid metabolic process;GO:0042592//homeostatic process;GO:0016053//organic acid biosynthetic process;GO:0008152//metabolic process;GO:0019419//sulfate reduction;GO:0044283//small molecule biosynthetic process;GO:0019344//cysteine biosynthetic process;GO:0019752//carboxylic acid metabolic process;GO:0050794//regulation of cellular process;GO:0044249//cellular biosyn…
838752	18.336	8.856	-1.04896	1.25747e-42	F24J8.16	GO:0050896//response to stimulus;GO:0006950//response to stress;GO:0006979//response to oxidative stress;GO:0043231//intracellular membrane-bounded organelle;GO:0005783//endoplasmic reticulum;GO:0005622//intracellular;GO:0043229//intracellular organelle;GO:0044444//cytoplasmic part;GO:0044464//cell part;GO:0005623//cell;GO:0043226//organelle;GO:0044424//intracellular part;GO:0012505//endomembrane…
814938	23.653	8.976	-1.39718	2.70698e-173	DTX1	GO:0070838//divalent metal ion transport;GO:0051179//localization;GO:0006811//ion transport;GO:0051235//maintenance of location;GO:0065007//biological regulation;GO:0030001//metal ion transport;GO:0006812//cation transport;GO:0051238//sequestering of metal ion;GO:0015691//cadmium ion transport;GO:0051234//establishment of localization;GO:0065008//regulation of biological quality;GO:0000041//trans…
822223	31.11	9.046	-1.78149	0	CYP71B3	GO:0019748//secondary metabolic process;GO:0044550//secondary metabolite biosynthetic process;GO:0009058//biosynthetic process;GO:0008152//metabolic process;GO:0016020//membrane;GO:0044425//membrane part;GO:0031224//intrinsic component of membrane;GO:0016021//integral component of membrane;GO:0048037//cofactor binding;GO:0004497//monooxygenase activity;GO:0043169//cation binding;GO:0016709//oxido…
828417	18.72	9.13	-1.0284	4.91325e-107	CRK10	GO:1901564//organonitrogen compound metabolic process;GO:0009617//response to bacterium;GO:0009607//response to biotic stimulus;GO:0044267//cellular protein metabolic process;GO:0008152//metabolic process;GO:0009605//response to external stimulus;GO:0009987//cellular process;GO:0044238//primary metabolic process;GO:0051704//multi-organism process;GO:0006796//phosphate-containing compound metaboli…
837147	18.74	9.133	-1.03648	7.11274e-59	T2D23.6	GO:0071704//organic substance metabolic process;GO:0044249//cellular biosynthetic process;GO:0044283//small molecule biosynthetic process;GO:0044238//primary metabolic process;GO:0009058//biosynthetic process;GO:0016053//organic acid biosynthetic process;GO:0008610//lipid biosynthetic process;GO:0009987//cellular process;GO:0072330//monocarboxylic acid biosynthetic process;GO:0006631//fatty acid …
843192	22.023	9.233	-1.25388	6.33162e-113	F24J5.14	GO:0008152//metabolic process;GO:0009056//catabolic process;GO:0052689//carboxylic ester hydrolase activity;GO:0016787//hydrolase activity;GO:0016788//hydrolase activity, acting on ester bonds;GO:0003824//catalytic activity;
817194	23.836	9.44	-1.3509	5.88965e-139	AR781	GO:0005623//cell;GO:0071944//cell periphery;GO:0044464//cell part;GO:0005886//plasma membrane;GO:0016020//membrane;
838174	23.553	9.453	-1.31675	3.14969e-220	Hsp70b	GO:0009605//response to external stimulus;GO:0006950//response to stress;GO:0050896//response to stimulus;GO:0009628//response to abiotic stimulus;GO:0009607//response to biotic stimulus;GO:0009408//response to heat;GO:0051707//response to other organism;GO:0009266//response to temperature stimulus;GO:0009615//response to virus;GO:0043207//response to external biotic stimulus;GO:0051704//multi-or…
831220	31.976	9.676	-1.70938	0	ZIFL1	GO:0065008//regulation of biological quality;GO:0009414//response to water deprivation;GO:0010817//regulation of hormone levels;GO:1901700//response to oxygen-containing compound;GO:0042221//response to chemical;GO:0048364//root development;GO:0009605//response to external stimulus;GO:0032501//multicellular organismal process;GO:0050794//regulation of cellular process;GO:0050896//response to stim…
841082	35.346	9.713	-1.86273	5.25006e-174	TRX5	GO:0009607//response to biotic stimulus;GO:0006979//response to oxidative stress;GO:0051707//response to other organism;GO:0050832//defense response to fungus;GO:0009605//response to external stimulus;GO:0071704//organic substance metabolic process;GO:0033554//cellular response to stress;GO:0043207//response to external biotic stimulus;GO:0042221//response to chemical;GO:0044281//small molecule m…
830443	26.523	9.846	-1.42486	4.35008e-161	MOP10.14	GO:1901576//organic substance biosynthetic process;GO:0080167//response to karrikin;GO:0009636//response to toxic substance;GO:0070887//cellular response to chemical stimulus;GO:0009628//response to abiotic stimulus;GO:0051716//cellular response to stimulus;GO:0008152//metabolic process;GO:0009813//flavonoid biosynthetic process;GO:0009812//flavonoid metabolic process;GO:0009058//biosynthetic pro…
824261	21.8	9.963	-1.12971	2.30291e-60	LTI30	GO:0050896//response to stimulus;GO:0006950//response to stress;GO:1901700//response to oxygen-containing compound;GO:0009409//response to cold;GO:0010033//response to organic substance;GO:0051704//multi-organism process;GO:0051707//response to other organism;GO:0009631//cold acclimation;GO:0009266//response to temperature stimulus;GO:0010035//response to inorganic substance;GO:0050832//defense r…
839779	25.816	10.173	-1.34303	1.50565e-136	TBL38	GO:0009987//cellular process;GO:0071554//cell wall organization or biogenesis;GO:0044464//cell part;GO:0005794//Golgi apparatus;GO:0012505//endomembrane system;GO:0005737//cytoplasm;GO:0043229//intracellular organelle;GO:0044444//cytoplasmic part;GO:0043231//intracellular membrane-bounded organelle;GO:0005623//cell;GO:0044425//membrane part;GO:0044424//intracellular part;GO:0043227//membrane-boun…
817499	54.143	10.263	-2.39839	0	F16P2.12	GO:0000302//response to reactive oxygen species;GO:0006979//response to oxidative stress;GO:1901700//response to oxygen-containing compound;GO:0006950//response to stress;GO:0009628//response to abiotic stimulus;GO:0042221//response to chemical;GO:0050896//response to stimulus;GO:0009644//response to high light intensity;GO:0042542//response to hydrogen peroxide;GO:0009642//response to light inte…
828426	24.476	10.373	-1.23514	3.24418e-191	CRK19	GO:0098542//defense response to other organism;GO:0042742//defense response to bacterium;GO:0071704//organic substance metabolic process;GO:0006950//response to stress;GO:0009987//cellular process;GO:0016310//phosphorylation;GO:0009605//response to external stimulus;GO:0043170//macromolecule metabolic process;GO:0019538//protein metabolic process;GO:0036211//protein modification process;GO:004222…
841789	32.313	10.476	-1.62439	9.26298e-142	F22G10.20	GO:0005737//cytoplasm;GO:0044424//intracellular part;GO:0005623//cell;GO:0005622//intracellular;GO:0044464//cell part;
835970	21.796	10.54	-1.04813	1.03474e-32	MZN1.2	GO:0031224//intrinsic component of membrane;GO:0044425//membrane part;GO:0016020//membrane;GO:0016021//integral component of membrane;
825024	30.253	10.546	-1.5198	1.66356e-105	825024	GO:0031224//intrinsic component of membrane;GO:0044425//membrane part;GO:0031225//anchored component of membrane;GO:0016020//membrane;GO:0003824//catalytic activity;GO:0008233//peptidase activity;GO:0016787//hydrolase activity;GO:0140096//catalytic activity, acting on a protein;
841089	35.046	10.85	-1.69321	0	TLL1	GO:0008152//metabolic process;GO:0044238//primary metabolic process;GO:0006629//lipid metabolic process;GO:0071704//organic substance metabolic process;GO:0044424//intracellular part;GO:0044464//cell part;GO:0005623//cell;GO:0043227//membrane-bounded organelle;GO:0005622//intracellular;GO:0016020//membrane;GO:0016021//integral component of membrane;GO:0043231//intracellular membrane-bounded organ…
821185	45.096	10.85	-2.05549	9.42882e-162	F16B3.11	GO:0009414//response to water deprivation;GO:0050896//response to stimulus;GO:0042221//response to chemical;GO:0001101//response to acid chemical;GO:1901700//response to oxygen-containing compound;GO:0010035//response to inorganic substance;GO:0006950//response to stress;GO:0009628//response to abiotic stimulus;GO:0009415//response to water;GO:0005623//cell;GO:0005737//cytoplasm;GO:0044464//cell …
818363	45.706	10.86	-2.07314	2.39919e-195	T8P21.22	GO:0071702//organic substance transport;GO:0033036//macromolecule localization;GO:0006869//lipid transport;GO:0051179//localization;GO:0051234//establishment of localization;GO:0006810//transport;GO:0010876//lipid localization;GO:0005911//cell-cell junction;GO:0009506//plasmodesma;GO:0030054//cell junction;GO:0055044//symplast;GO:0016787//hydrolase activity;GO:0005488//binding;GO:0008289//lipid b…
836273	22.683	11.093	-1.0398	1.11241e-116	K11J9.8	GO:0008645//hexose transport;GO:0051179//localization;GO:0015749//monosaccharide transport;GO:0055085//transmembrane transport;GO:0035428//hexose transmembrane transport;GO:0034219//carbohydrate transmembrane transport;GO:0051234//establishment of localization;GO:0015758//glucose transport;GO:1905950//monosaccharide transmembrane transport;GO:0071702//organic substance transport;GO:0046323//gluco…
818166	22.24	11.113	-1.00099	1.70535e-89	PUB23	GO:0010200//response to chitin;GO:0009414//response to water deprivation;GO:0001101//response to acid chemical;GO:0042221//response to chemical;GO:0051865//protein autoubiquitination;GO:0010243//response to organonitrogen compound;GO:0043170//macromolecule metabolic process;GO:0019538//protein metabolic process;GO:1901564//organonitrogen compound metabolic process;GO:0044237//cellular metabolic p…
816041	33.74	11.336	-1.57207	5.75058e-265	UGT73B4	GO:0050896//response to stimulus;GO:0009636//response to toxic substance;GO:0009607//response to biotic stimulus;GO:0042221//response to chemical;GO:0009605//response to external stimulus;GO:0008152//metabolic process;GO:0051707//response to other organism;GO:0043207//response to external biotic stimulus;GO:0051704//multi-organism process;GO:0005623//cell;GO:0005737//cytoplasm;GO:0005622//intrace…
840294	49.173	11.42	-2.10389	0	F12G12.21	GO:0032555//purine ribonucleotide binding;GO:0043167//ion binding;GO:0032561//guanyl ribonucleotide binding;GO:0097159//organic cyclic compound binding;GO:0032549//ribonucleoside binding;GO:0019001//guanyl nucleotide binding;GO:0035639//purine ribonucleoside triphosphate binding;GO:1901265//nucleoside phosphate binding;GO:1901363//heterocyclic compound binding;GO:0001883//purine nucleoside bindin…
835859	34.543	11.466	-1.59074	2.16061e-194	XTH25	GO:0071840//cellular component organization or biogenesis;GO:0045229//external encapsulating structure organization;GO:0006073//cellular glucan metabolic process;GO:0009832//plant-type cell wall biogenesis;GO:0044260//cellular macromolecule metabolic process;GO:0043170//macromolecule metabolic process;GO:0044036//cell wall macromolecule metabolic process;GO:0044237//cellular metabolic process;GO:…
843799	23.186	11.55	-1.00521	1.99175e-63	GSTU10	GO:0098754//detoxification;GO:0009636//response to toxic substance;GO:0006749//glutathione metabolic process;GO:0009404//toxin metabolic process;GO:0050896//response to stimulus;GO:0019748//secondary metabolic process;GO:0044237//cellular metabolic process;GO:0009056//catabolic process;GO:0034641//cellular nitrogen compound metabolic process;GO:0051186//cofactor metabolic process;GO:0044248//cell…
826779	23.583	11.663	-1.01559	1.13043e-128	SAY1	GO:0051234//establishment of localization;GO:0006810//transport;GO:0016192//vesicle-mediated transport;GO:0051179//localization;GO:0005737//cytoplasm;GO:0043231//intracellular membrane-bounded organelle;GO:0005634//nucleus;GO:0005622//intracellular;GO:0043227//membrane-bounded organelle;GO:0044424//intracellular part;GO:0043229//intracellular organelle;GO:0005829//cytosol;GO:0043226//organelle;GO…
844169	24.553	11.886	-1.04516	8.4509e-66	GSTU22	GO:0042221//response to chemical;GO:0043603//cellular amide metabolic process;GO:0009987//cellular process;GO:1901564//organonitrogen compound metabolic process;GO:0009404//toxin metabolic process;GO:0019748//secondary metabolic process;GO:0034641//cellular nitrogen compound metabolic process;GO:0090487//secondary metabolite catabolic process;GO:0006518//peptide metabolic process;GO:0044237//cell…
828367	28.896	12.02	-1.26551	9.28675e-183	CYP706A2	GO:0009058//biosynthetic process;GO:0008152//metabolic process;GO:0019748//secondary metabolic process;GO:0044550//secondary metabolite biosynthetic process;GO:0043229//intracellular organelle;GO:0044424//intracellular part;GO:0030312//external encapsulating structure;GO:0044464//cell part;GO:0071944//cell periphery;GO:0044444//cytoplasmic part;GO:0009506//plasmodesma;GO:0005618//cell wall;GO:003…
839183	25.686	12.273	-1.06525	1.06392e-122	T1K7.21	GO:0036294//cellular response to decreased oxygen levels;GO:0070887//cellular response to chemical stimulus;GO:0042221//response to chemical;GO:0050896//response to stimulus;GO:0009987//cellular process;GO:0001666//response to hypoxia;GO:0006950//response to stress;GO:0036293//response to decreased oxygen levels;GO:0033554//cellular response to stress;GO:0051716//cellular response to stimulus;GO:…
841964	30.216	12.376	-1.24931	1.82233e-83	F7A10.7	GO:0005576//extracellular region;GO:0048046//apoplast;GO:0016853//isomerase activity;GO:0003824//catalytic activity;
2745871	25.026	12.443	-1.00777	6.37583e-64	2745871
837475	74.973	12.956	-2.51898	0	F14J9.16	GO:0016491//oxidoreductase activity;GO:0005488//binding;GO:0003824//catalytic activity;GO:0050662//coenzyme binding;GO:0048037//cofactor binding;GO:0016614//oxidoreductase activity, acting on CH-OH group of donors;GO:0004022//alcohol dehydrogenase (NAD) activity;GO:0016616//oxidoreductase activity, acting on the CH-OH group of donors, NAD or NADP as acceptor;
830139	26.606	12.963	-1.0367	8.19296e-139	MIPS1	GO:0044283//small molecule biosynthetic process;GO:0009793//embryo development ending in seed dormancy;GO:0032502//developmental process;GO:0006659//phosphatidylserine biosynthetic process;GO:0010264//myo-inositol hexakisphosphate biosynthetic process;GO:0048608//reproductive structure development;GO:0044238//primary metabolic process;GO:0032958//inositol phosphate biosynthetic process;GO:0044237…
829442	35.77	13.13	-1.4458	1.20207e-291	EDA39	GO:0009987//cellular process;GO:1901698//response to nitrogen compound;GO:0071840//cellular component organization or biogenesis;GO:0065007//biological regulation;GO:0050896//response to stimulus;GO:1901700//response to oxygen-containing compound;GO:0032502//developmental process;GO:0007275//multicellular organism development;GO:0042493//response to drug;GO:0048229//gametophyte development;GO:005…
836357	30.94	13.173	-1.2313	1.25974e-96	MMI9.1	GO:0098772//molecular function regulator;GO:0030234//enzyme regulator activity;GO:0004857//enzyme inhibitor activity;
821353	40.863	13.206	-1.62935	7.87025e-70	821353	GO:0044425//membrane part;GO:0044444//cytoplasmic part;GO:0043229//intracellular organelle;GO:0043226//organelle;GO:0005623//cell;GO:0005622//intracellular;GO:0031224//intrinsic component of membrane;GO:0016021//integral component of membrane;GO:0044464//cell part;GO:0005737//cytoplasm;GO:0012505//endomembrane system;GO:0016020//membrane;GO:0044424//intracellular part;GO:0043227//membrane-bounded…
822231	32.73	13.583	-1.27209	2.93215e-193	CYP71B4	GO:0008152//metabolic process;GO:0044550//secondary metabolite biosynthetic process;GO:0009058//biosynthetic process;GO:0019748//secondary metabolic process;GO:0016021//integral component of membrane;GO:0044425//membrane part;GO:0016020//membrane;GO:0031224//intrinsic component of membrane;GO:1901363//heterocyclic compound binding;GO:0043169//cation binding;GO:0003824//catalytic activity;GO:00164…
844013	34.173	13.736	-1.31446	3.20973e-168	IGMT5	GO:0009987//cellular process;GO:0046483//heterocycle metabolic process;GO:0044272//sulfur compound biosynthetic process;GO:0006082//organic acid metabolic process;GO:0006725//cellular aromatic compound metabolic process;GO:1901576//organic substance biosynthetic process;GO:0006807//nitrogen compound metabolic process;GO:1901137//carbohydrate derivative biosynthetic process;GO:0042435//indole-cont…
834294	33.973	13.94	-1.2846	4.42001e-197	MBD2.2	GO:0005622//intracellular;GO:0044444//cytoplasmic part;GO:0005829//cytosol;GO:0044464//cell part;GO:0005737//cytoplasm;GO:0005623//cell;GO:0044424//intracellular part;GO:0003824//catalytic activity;GO:0016740//transferase activity;GO:0016746//transferase activity, transferring acyl groups;GO:0016747//transferase activity, transferring acyl groups other than amino-acyl groups;
830818	30.573	14.206	-1.10543	2.50763e-217	MTHSC70-2	GO:0043207//response to external biotic stimulus;GO:0042221//response to chemical;GO:0009408//response to heat;GO:0009615//response to virus;GO:0010035//response to inorganic substance;GO:0006457//protein folding;GO:0006950//response to stress;GO:0051704//multi-organism process;GO:0006970//response to osmotic stress;GO:0009628//response to abiotic stimulus;GO:0009607//response to biotic stimulus;…
837252	32.083	14.413	-1.15357	3.00629e-80	F22G5.25	GO:0051259//protein oligomerization;GO:0009408//response to heat;GO:0006950//response to stress;GO:0009987//cellular process;GO:0016043//cellular component organization;GO:0006457//protein folding;GO:0050896//response to stimulus;GO:0009651//response to salt stress;GO:0043933//macromolecular complex subunit organization;GO:0065003//macromolecular complex assembly;GO:0071822//protein complex subun…
828896	35.15	14.433	-1.28937	6.52796e-208	BGLU10	GO:0046283//anthocyanin-containing compound metabolic process;GO:1901135//carbohydrate derivative metabolic process;GO:1901657//glycosyl compound metabolic process;GO:0008152//metabolic process;GO:0009812//flavonoid metabolic process;GO:0071704//organic substance metabolic process;GO:0044238//primary metabolic process;GO:0005975//carbohydrate metabolic process;GO:0042440//pigment metabolic proces…
3768663	38.806	14.523	-1.41676	1.44454e-113	3768663	GO:0005622//intracellular;GO:0043227//membrane-bounded organelle;GO:0043232//intracellular non-membrane-bounded organelle;GO:0044435//plastid part;GO:0005737//cytoplasm;GO:0000314//organellar small ribosomal subunit;GO:0044424//intracellular part;GO:0043229//intracellular organelle;GO:0000312//plastid small ribosomal subunit;GO:0044391//ribosomal subunit;GO:0009570//chloroplast stroma;GO:0044434/…
843865	38.4	14.646	-1.39018	6.37947e-251	F22H5.17	GO:0006950//response to stress;GO:0010038//response to metal ion;GO:0006979//response to oxidative stress;GO:0046686//response to cadmium ion;GO:0010035//response to inorganic substance;GO:0042221//response to chemical;GO:0050896//response to stimulus;GO:0005623//cell;GO:0005622//intracellular;GO:0016020//membrane;GO:0044464//cell part;GO:0071944//cell periphery;GO:0005886//plasma membrane;GO:000…
843519	31.883	14.653	-1.12203	6.58354e-199	SUC1	GO:0009605//response to external stimulus;GO:0009856//pollination;GO:0071704//organic substance metabolic process;GO:0044262//cellular carbohydrate metabolic process;GO:0044238//primary metabolic process;GO:0051704//multi-organism process;GO:0009987//cellular process;GO:0009607//response to biotic stimulus;GO:0005985//sucrose metabolic process;GO:0022414//reproductive process;GO:0044237//cellular…
835258	33.166	14.873	-1.15663	7.22777e-150	MIO24.3	GO:0009250//glucan biosynthetic process;GO:0016053//organic acid biosynthetic process;GO:0044249//cellular biosynthetic process;GO:0006631//fatty acid metabolic process;GO:0005982//starch metabolic process;GO:0042221//response to chemical;GO:0044042//glucan metabolic process;GO:0072330//monocarboxylic acid biosynthetic process;GO:0044281//small molecule metabolic process;GO:0043170//macromolecule…
831454	77.126	14.946	-2.36652	0	KIN2	GO:0009409//response to cold;GO:0104004//cellular response to environmental stimulus;GO:0001101//response to acid chemical;GO:0007154//cell communication;GO:1901700//response to oxygen-containing compound;GO:0009987//cellular process;GO:0065007//biological regulation;GO:0009639//response to red or far red light;GO:0010033//response to organic substance;GO:0023052//signaling;GO:0051716//cellular r…
818252	58.41	15.236	-1.93866	0	DOGT1	GO:0016128//phytosteroid metabolic process;GO:1901615//organic hydroxy compound metabolic process;GO:0009636//response to toxic substance;GO:0065008//regulation of biological quality;GO:0006629//lipid metabolic process;GO:0016131//brassinosteroid metabolic process;GO:0065007//biological regulation;GO:0098754//detoxification;GO:0050896//response to stimulus;GO:0044238//primary metabolic process;GO…
826838	32.306	15.643	-1.0528	1.03529e-218	T4C9.130	GO:0009308//amine metabolic process;GO:0071704//organic substance metabolic process;GO:0008152//metabolic process;GO:1901564//organonitrogen compound metabolic process;GO:0006807//nitrogen compound metabolic process;GO:0043226//organelle;GO:0031410//cytoplasmic vesicle;GO:0005623//cell;GO:0031984//organelle subcompartment;GO:0044422//organelle part;GO:0044431//Golgi apparatus part;GO:0044424//int…
837075	75.156	15.803	-2.24889	0	UGT74E2	GO:0032870//cellular response to hormone stimulus;GO:0080167//response to karrikin;GO:0071470//cellular response to osmotic stress;GO:0065008//regulation of biological quality;GO:0009653//anatomical structure morphogenesis;GO:0009987//cellular process;GO:0070887//cellular response to chemical stimulus;GO:0009414//response to water deprivation;GO:0001101//response to acid chemical;GO:0010033//resp…
841944	36.163	15.84	-1.19081	0	LOX1	GO:0031407//oxylipin metabolic process;GO:0007275//multicellular organism development;GO:0090696//post-embryonic plant organ development;GO:0048527//lateral root development;GO:0032502//developmental process;GO:0006629//lipid metabolic process;GO:0010311//lateral root formation;GO:0032501//multicellular organismal process;GO:0009737//response to abscisic acid;GO:0044238//primary metabolic process…
818353	39.12	16.253	-1.25487	3.25451e-155	AKR4C8	GO:0009651//response to salt stress;GO:0042221//response to chemical;GO:1901700//response to oxygen-containing compound;GO:0009409//response to cold;GO:0010038//response to metal ion;GO:0006950//response to stress;GO:0009628//response to abiotic stimulus;GO:0010035//response to inorganic substance;GO:0050896//response to stimulus;GO:0009415//response to water;GO:0055114//oxidation-reduction proce…
827912	38.326	16.493	-1.21576	1.26796e-248	GT72B1	GO:1901576//organic substance biosynthetic process;GO:1901360//organic cyclic compound metabolic process;GO:0009651//response to salt stress;GO:0006950//response to stress;GO:0009410//response to xenobiotic stimulus;GO:0009058//biosynthetic process;GO:0009698//phenylpropanoid metabolic process;GO:0009808//lignin metabolic process;GO:0044237//cellular metabolic process;GO:0044249//cellular biosynt…
830153	43.113	16.59	-1.37713	4.70609e-232	AKN2	GO:0046394//carboxylic acid biosynthetic process;GO:0044283//small molecule biosynthetic process;GO:0000103//sulfate assimilation;GO:0044249//cellular biosynthetic process;GO:0043436//oxoacid metabolic process;GO:0019752//carboxylic acid metabolic process;GO:0008652//cellular amino acid biosynthetic process;GO:0009403//toxin biosynthetic process;GO:0006790//sulfur compound metabolic process;GO:19…
821250	61.626	16.92	-1.86434	0	CYP89A9	GO:0019748//secondary metabolic process;GO:0044550//secondary metabolite biosynthetic process;GO:0009058//biosynthetic process;GO:0008152//metabolic process;GO:0031224//intrinsic component of membrane;GO:0044432//endoplasmic reticulum part;GO:0043229//intracellular organelle;GO:0044464//cell part;GO:0005623//cell;GO:0005737//cytoplasm;GO:0031984//organelle subcompartment;GO:0044425//membrane part…
836051	128.07	17	-2.91287	0	LTP3	GO:0010033//response to organic substance;GO:0042221//response to chemical;GO:0009628//response to abiotic stimulus;GO:0009737//response to abscisic acid;GO:0050896//response to stimulus;GO:0097305//response to alcohol;GO:0071702//organic substance transport;GO:1901700//response to oxygen-containing compound;GO:0009414//response to water deprivation;GO:0006810//transport;GO:0033993//response to l…
816352	37.876	17.176	-1.14032	3.11277e-97	T30D6.12	GO:0051234//establishment of localization;GO:0033036//macromolecule localization;GO:0006869//lipid transport;GO:0010876//lipid localization;GO:0051179//localization;GO:0006810//transport;GO:0071702//organic substance transport;GO:0016020//membrane;GO:0005488//binding;GO:0008289//lipid binding;
818952	76.85	17.316	-2.14949	0	TI1	GO:0009607//response to biotic stimulus;GO:0009605//response to external stimulus;GO:0006952//defense response;GO:0051707//response to other organism;GO:0006950//response to stress;GO:0044364//disruption of cells of other organism;GO:0050896//response to stimulus;GO:0050832//defense response to fungus;GO:0001906//cell killing;GO:0031640//killing of cells of other organism;GO:0051704//multi-organi…
841297	58.716	17.69	-1.73005	5.60641e-165	F11I4.8	GO:0006869//lipid transport;GO:0051234//establishment of localization;GO:0010876//lipid localization;GO:0033036//macromolecule localization;GO:0071702//organic substance transport;GO:0051179//localization;GO:0006810//transport;
828276	40.266	17.773	-1.17927	2.62005e-125	T8O5.80	GO:0006950//response to stress;GO:0009408//response to heat;GO:0050896//response to stimulus;GO:0009266//response to temperature stimulus;GO:0009628//response to abiotic stimulus;GO:0044464//cell part;GO:0005737//cytoplasm;GO:0044424//intracellular part;GO:0005622//intracellular;GO:0005623//cell;
836519	36.723	17.8	-1.04405	3.75386e-97	SAL1	GO:0006629//lipid metabolic process;GO:0050794//regulation of cellular process;GO:0008152//metabolic process;GO:0071215//cellular response to abscisic acid stimulus;GO:0050896//response to stimulus;GO:0071310//cellular response to organic substance;GO:0007165//signal transduction;GO:0010033//response to organic substance;GO:0033993//response to lipid;GO:1901700//response to oxygen-containing comp…
839181	98.35	17.88	-2.4589	0	T1K7.23	GO:0071944//cell periphery;GO:0044464//cell part;GO:0005618//cell wall;GO:0030312//external encapsulating structure;GO:0005623//cell;GO:0005576//extracellular region;GO:0003824//catalytic activity;GO:0036094//small molecule binding;GO:0043167//ion binding;GO:0016614//oxidoreductase activity, acting on CH-OH group of donors;GO:0000166//nucleotide binding;GO:0043168//anion binding;GO:0097159//organ…
817498	37.41	18.26	-1.03444	1.75536e-101	GSTU1	GO:0044248//cellular catabolic process;GO:1901564//organonitrogen compound metabolic process;GO:0006749//glutathione metabolic process;GO:0043603//cellular amide metabolic process;GO:0009407//toxin catabolic process;GO:0006518//peptide metabolic process;GO:0019748//secondary metabolic process;GO:0071704//organic substance metabolic process;GO:0009636//response to toxic substance;GO:0006790//sulfu…
829891	65.36	18.273	-1.83817	0	CYP81D8	GO:0050896//response to stimulus;GO:1901360//organic cyclic compound metabolic process;GO:0006952//defense response;GO:0008152//metabolic process;GO:0006790//sulfur compound metabolic process;GO:0009987//cellular process;GO:1901657//glycosyl compound metabolic process;GO:0042430//indole-containing compound metabolic process;GO:0019757//glycosinolate metabolic process;GO:0016143//S-glycoside metab…
838352	62.956	18.356	-1.77767	0	PGDH	GO:0008152//metabolic process;GO:0044283//small molecule biosynthetic process;GO:0043436//oxoacid metabolic process;GO:0046394//carboxylic acid biosynthetic process;GO:0044238//primary metabolic process;GO:0009069//serine family amino acid metabolic process;GO:0016053//organic acid biosynthetic process;GO:0009987//cellular process;GO:0044237//cellular metabolic process;GO:1901564//organonitrogen …
822168	42.736	18.543	-1.20447	8.2388e-174	AOC2	GO:0044281//small molecule metabolic process;GO:0009694//jasmonic acid metabolic process;GO:0050896//response to stimulus;GO:0008152//metabolic process;GO:0046394//carboxylic acid biosynthetic process;GO:0044283//small molecule biosynthetic process;GO:0071704//organic substance metabolic process;GO:0009987//cellular process;GO:0042445//hormone metabolic process;GO:0044249//cellular biosynthetic p…
816040	39.933	18.73	-1.08	9.82541e-206	UGT73B5	GO:0006952//defense response;GO:0008152//metabolic process;GO:0051707//response to other organism;GO:0051704//multi-organism process;GO:0043207//response to external biotic stimulus;GO:0009607//response to biotic stimulus;GO:0050896//response to stimulus;GO:0006950//response to stress;GO:0009605//response to external stimulus;GO:0044424//intracellular part;GO:0043229//intracellular organelle;GO:0…
831076	38.483	19.02	-1.01634	1.18624e-80	HSP17.6A	GO:0050896//response to stimulus;GO:0009314//response to radiation;GO:0009987//cellular process;GO:0009644//response to high light intensity;GO:0006979//response to oxidative stress;GO:0042493//response to drug;GO:0042542//response to hydrogen peroxide;GO:0009636//response to toxic substance;GO:0000302//response to reactive oxygen species;GO:0006972//hyperosmotic response;GO:0009628//response to …
839950	44.886	20.01	-1.16517	3.47557e-273	T5I8.15	GO:0005623//cell;GO:0005618//cell wall;GO:0005576//extracellular region;GO:0030312//external encapsulating structure;GO:0071944//cell periphery;GO:0044464//cell part;GO:0043167//ion binding;GO:1901363//heterocyclic compound binding;GO:0005488//binding;GO:0043168//anion binding;GO:0050662//coenzyme binding;GO:0050660//flavin adenine dinucleotide binding;GO:0016614//oxidoreductase activity, acting …
843621	47.17	20.073	-1.23256	4.35957e-211	F3N23.10	GO:0050794//regulation of cellular process;GO:0051716//cellular response to stimulus;GO:0050789//regulation of biological process;GO:0023052//signaling;GO:0009987//cellular process;GO:0065007//biological regulation;GO:0007154//cell communication;GO:0007165//signal transduction;GO:0050896//response to stimulus;GO:0000166//nucleotide binding;GO:0036094//small molecule binding;GO:0032555//purine rib…
827972	40.956	20.076	-1.02854	1.10023e-126	Tic20-IV	GO:0008104//protein localization;GO:0051179//localization;GO:0072594//establishment of protein localization to organelle;GO:0051649//establishment of localization in cell;GO:0045036//protein targeting to chloroplast;GO:0042886//amide transport;GO:0051641//cellular localization;GO:0015031//protein transport;GO:0072596//establishment of protein localization to chloroplast;GO:0071806//protein transm…
824565	48.713	20.396	-1.23103	8.81477e-102	824565
820496	61.84	20.65	-1.57027	0	ABCC3	GO:0031090//organelle membrane;GO:0044464//cell part;GO:0009506//plasmodesma;GO:0016021//integral component of membrane;GO:0044425//membrane part;GO:0043229//intracellular organelle;GO:0043231//intracellular membrane-bounded organelle;GO:0031224//intrinsic component of membrane;GO:0098588//bounding membrane of organelle;GO:0048046//apoplast;GO:0030054//cell junction;GO:0044437//vacuolar part;GO:0…
837773	43.836	21.273	-1.03729	3.57986e-200	FMO	GO:0006952//defense response;GO:0009605//response to external stimulus;GO:0051704//multi-organism process;GO:0043207//response to external biotic stimulus;GO:0050832//defense response to fungus;GO:0050896//response to stimulus;GO:0009620//response to fungus;GO:0006950//response to stress;GO:0055114//oxidation-reduction process;GO:0098542//defense response to other organism;GO:0009607//response to…
819314	45.976	22.153	-1.05069	0	ABCB4	GO:0032501//multicellular organismal process;GO:0010540//basipetal auxin transport;GO:0048583//regulation of response to stimulus;GO:0065008//regulation of biological quality;GO:0051234//establishment of localization;GO:0042221//response to chemical;GO:0010646//regulation of cell communication;GO:0006810//transport;GO:0016049//cell growth;GO:0010928//regulation of auxin mediated signaling pathway…
835264	50.183	22.156	-1.17904	1.84899e-189	MJM18.4	GO:0006950//response to stress;GO:0042743//hydrogen peroxide metabolic process;GO:0006979//response to oxidative stress;GO:0050896//response to stimulus;GO:0071840//cellular component organization or biogenesis;GO:0017144//drug metabolic process;GO:0009056//catabolic process;GO:0044237//cellular metabolic process;GO:0044248//cellular catabolic process;GO:0071555//cell wall organization;GO:0009664…
822003	53.003	22.436	-1.21912	0	GR1	GO:0000302//response to reactive oxygen species;GO:0010035//response to inorganic substance;GO:0006979//response to oxidative stress;GO:0006749//glutathione metabolic process;GO:0044237//cellular metabolic process;GO:0006575//cellular modified amino acid metabolic process;GO:0008152//metabolic process;GO:0042592//homeostatic process;GO:0050789//regulation of biological process;GO:0009987//cellula…
831178	48.373	23.386	-1.04839	1.85452e-278	T22N19.20	GO:0005737//cytoplasm;GO:0005829//cytosol;GO:0005622//intracellular;GO:0044464//cell part;GO:0044424//intracellular part;GO:0005623//cell;GO:0044444//cytoplasmic part;
839843	68.1	23.783	-1.51749	0	F15D2.21	GO:0009627//systemic acquired resistance;GO:0045087//innate immune response;GO:0009607//response to biotic stimulus;GO:0008152//metabolic process;GO:0009056//catabolic process;GO:0009814//defense response, incompatible interaction;GO:0044238//primary metabolic process;GO:1901575//organic substance catabolic process;GO:0098542//defense response to other organism;GO:0006955//immune response;GO:0016…
832482	67.423	23.873	-1.49375	0	SQE6	GO:0044464//cell part;GO:0031224//intrinsic component of membrane;GO:0016021//integral component of membrane;GO:0016020//membrane;GO:0044425//membrane part;GO:0005737//cytoplasm;GO:0005623//cell;GO:0043229//intracellular organelle;GO:0005622//intracellular;GO:0044444//cytoplasmic part;GO:0043226//organelle;GO:0044424//intracellular part;GO:0012505//endomembrane system;GO:0005783//endoplasmic reti…
822506	54.266	24.05	-1.17355	1.88645e-260	CYP81D11	GO:0043436//oxoacid metabolic process;GO:0006790//sulfur compound metabolic process;GO:0051707//response to other organism;GO:0034641//cellular nitrogen compound metabolic process;GO:0046483//heterocycle metabolic process;GO:0071704//organic substance metabolic process;GO:0043207//response to external biotic stimulus;GO:0044281//small molecule metabolic process;GO:0098542//defense response to oth…
843577	51.046	24.126	-1.08126	2.37858e-217	JAZ6	GO:0031326//regulation of cellular biosynthetic process;GO:2000022//regulation of jasmonic acid mediated signaling pathway;GO:0045934//negative regulation of nucleobase-containing compound metabolic process;GO:0044271//cellular nitrogen compound biosynthetic process;GO:0051172//negative regulation of nitrogen compound metabolic process;GO:0018130//heterocycle biosynthetic process;GO:0010468//regu…
3767688	48.546	24.296	-1.00601	2.34077e-104	3767688	GO:0031224//intrinsic component of membrane;GO:0016020//membrane;GO:0016021//integral component of membrane;GO:0044425//membrane part;
835587	59.42	24.323	-1.28826	0	PDC2	GO:0009628//response to abiotic stimulus;GO:0006950//response to stress;GO:0050896//response to stimulus;GO:0070482//response to oxygen levels;GO:0001666//response to hypoxia;GO:0036293//response to decreased oxygen levels;GO:0005829//cytosol;GO:0005622//intracellular;GO:0005737//cytoplasm;GO:0044424//intracellular part;GO:0005623//cell;GO:0044444//cytoplasmic part;GO:0044464//cell part;GO:001683…
814903	62.143	24.536	-1.33993	0	SOT12	GO:0009751//response to salicylic acid;GO:0016131//brassinosteroid metabolic process;GO:0009719//response to endogenous stimulus;GO:0010033//response to organic substance;GO:0009651//response to salt stress;GO:0008202//steroid metabolic process;GO:0042445//hormone metabolic process;GO:0006629//lipid metabolic process;GO:0006970//response to osmotic stress;GO:0010817//regulation of hormone levels;…
843864	64.356	24.57	-1.38861	1.09965e-261	DHAR2	GO:0036211//protein modification process;GO:0051186//cofactor metabolic process;GO:0043603//cellular amide metabolic process;GO:0006790//sulfur compound metabolic process;GO:0043170//macromolecule metabolic process;GO:0044237//cellular metabolic process;GO:0006464//cellular protein modification process;GO:0010731//protein glutathionylation;GO:0034641//cellular nitrogen compound metabolic process;…
829560	63.343	24.84	-1.34866	0	UGT73B2	GO:1901576//organic substance biosynthetic process;GO:1901615//organic hydroxy compound metabolic process;GO:0051552//flavone metabolic process;GO:0046148//pigment biosynthetic process;GO:0009605//response to external stimulus;GO:0071704//organic substance metabolic process;GO:0008152//metabolic process;GO:0009607//response to biotic stimulus;GO:0050896//response to stimulus;GO:0051704//multi-org…
820768	51.03	24.843	-1.0383	9.86464e-141	820768	GO:0050896//response to stimulus;GO:0009987//cellular process;GO:0050789//regulation of biological process;GO:0071229//cellular response to acid chemical;GO:0009723//response to ethylene;GO:0045087//innate immune response;GO:0009725//response to hormone;GO:0071369//cellular response to ethylene stimulus;GO:0023052//signaling;GO:0051704//multi-organism process;GO:0050794//regulation of cellular pr…
816765	55.836	25.716	-1.11895	0	CYP79B3	GO:0044237//cellular metabolic process;GO:0044550//secondary metabolite biosynthetic process;GO:0046700//heterocycle catabolic process;GO:0043900//regulation of multi-organism process;GO:0006586//indolalkylamine metabolic process;GO:0044271//cellular nitrogen compound biosynthetic process;GO:0006725//cellular aromatic compound metabolic process;GO:0009074//aromatic amino acid family catabolic pro…
830088	52.69	26.113	-1.01218	7.31737e-172	CAD9	GO:0006725//cellular aromatic compound metabolic process;GO:0042221//response to chemical;GO:0009698//phenylpropanoid metabolic process;GO:0008152//metabolic process;GO:1901576//organic substance biosynthetic process;GO:0009058//biosynthetic process;GO:0009735//response to cytokinin;GO:0009809//lignin biosynthetic process;GO:0050896//response to stimulus;GO:0009699//phenylpropanoid biosynthetic p…
830154	121.976	26.126	-2.22279	0	CYP79B2	GO:0006950//response to stress;GO:0002239//response to oomycetes;GO:0065008//regulation of biological quality;GO:1901135//carbohydrate derivative metabolic process;GO:1901360//organic cyclic compound metabolic process;GO:0019761//glucosinolate biosynthetic process;GO:0052386//cell wall thickening;GO:1901605//alpha-amino acid metabolic process;GO:0052543//callose deposition in cell wall;GO:1901657…
826860	115.09	26.473	-2.11948	0	EARLI1	GO:0050896//response to stimulus;GO:0097305//response to alcohol;GO:0050832//defense response to fungus;GO:0045087//innate immune response;GO:0009617//response to bacterium;GO:0006952//defense response;GO:0009651//response to salt stress;GO:0009628//response to abiotic stimulus;GO:0051707//response to other organism;GO:0051704//multi-organism process;GO:1901700//response to oxygen-containing comp…
835889	56.73	26.476	-1.09909	0	CER3	GO:0010166//wax metabolic process;GO:0048609//multicellular organismal reproductive process;GO:0022412//cellular process involved in reproduction in multicellular organism;GO:1901576//organic substance biosynthetic process;GO:0008610//lipid biosynthetic process;GO:0055046//microgametogenesis;GO:0008152//metabolic process;GO:0044237//cellular metabolic process;GO:0048232//male gamete generation;GO…
839815	63.56	26.643	-1.25393	4.46737e-214	COR413IM1	GO:0070417//cellular response to cold;GO:0009987//cellular process;GO:0042631//cellular response to water deprivation;GO:0010035//response to inorganic substance;GO:0007154//cell communication;GO:1901700//response to oxygen-containing compound;GO:0104004//cellular response to environmental stimulus;GO:0001101//response to acid chemical;GO:0009414//response to water deprivation;GO:0071462//cellula…
820901	98.873	27.09	-1.8674	0	MDC8.19	GO:0010033//response to organic substance;GO:1901698//response to nitrogen compound;GO:0098542//defense response to other organism;GO:0050896//response to stimulus;GO:0010200//response to chitin;GO:0009605//response to external stimulus;GO:0042221//response to chemical;GO:0051704//multi-organism process;GO:0043207//response to external biotic stimulus;GO:0010243//response to organonitrogen compou…
828288	67.96	27.203	-1.32027	0	2019-04-03	GO:0044272//sulfur compound biosynthetic process;GO:0006082//organic acid metabolic process;GO:0000096//sulfur amino acid metabolic process;GO:0043436//oxoacid metabolic process;GO:0008652//cellular amino acid biosynthetic process;GO:0008152//metabolic process;GO:0045454//cell redox homeostasis;GO:0050789//regulation of biological process;GO:0009058//biosynthetic process;GO:0009987//cellular proc…
833897	56.013	27.253	-1.03885	8.57017e-283	PMAT1	GO:0042221//response to chemical;GO:0009636//response to toxic substance;GO:0050896//response to stimulus;GO:0044444//cytoplasmic part;GO:0005623//cell;GO:0005737//cytoplasm;GO:0005622//intracellular;GO:0005829//cytosol;GO:0044424//intracellular part;GO:0044464//cell part;GO:0016740//transferase activity;GO:0008374//O-acyltransferase activity;GO:0050736//O-malonyltransferase activity;GO:0016747//…
830781	63.956	27.473	-1.21887	0	AAP2	GO:0006811//ion transport;GO:0006865//amino acid transport;GO:0051179//localization;GO:0006810//transport;GO:0015800//acidic amino acid transport;GO:0006820//anion transport;GO:0015849//organic acid transport;GO:0051234//establishment of localization;GO:0046942//carboxylic acid transport;GO:0071702//organic substance transport;GO:0015804//neutral amino acid transport;GO:0015711//organic anion tra…
839395	62.67	27.61	-1.1823	0	KCS1	GO:1901568//fatty acid derivative metabolic process;GO:0016053//organic acid biosynthetic process;GO:0010025//wax biosynthetic process;GO:1901576//organic substance biosynthetic process;GO:0044255//cellular lipid metabolic process;GO:0006950//response to stress;GO:0019752//carboxylic acid metabolic process;GO:0044238//primary metabolic process;GO:0044237//cellular metabolic process;GO:0009409//re…
821726	58.156	28.31	-1.03837	0	ICL	GO:0044238//primary metabolic process;GO:0045333//cellular respiration;GO:0006101//citrate metabolic process;GO:0046487//glyoxylate metabolic process;GO:0006091//generation of precursor metabolites and energy;GO:0005975//carbohydrate metabolic process;GO:0006082//organic acid metabolic process;GO:0006097//glyoxylate cycle;GO:0071704//organic substance metabolic process;GO:0006099//tricarboxylic a…
818566	57.703	28.783	-1.00865	0	P5CS1	GO:0009555//pollen development;GO:0017144//drug metabolic process;GO:0006972//hyperosmotic response;GO:0010035//response to inorganic substance;GO:0009414//response to water deprivation;GO:0044281//small molecule metabolic process;GO:0099402//plant organ development;GO:0043436//oxoacid metabolic process;GO:0022622//root system development;GO:0006807//nitrogen compound metabolic process;GO:0009651…
817566	67.203	28.876	-1.21469	0	UGT87A2	GO:0050789//regulation of biological process;GO:0050793//regulation of developmental process;GO:0048831//regulation of shoot system development;GO:0009909//regulation of flower development;GO:2000241//regulation of reproductive process;GO:0065007//biological regulation;GO:0051239//regulation of multicellular organismal process;GO:0008152//metabolic process;GO:0048580//regulation of post-embryonic…
843600	70.99	28.936	-1.29466	0	CAD1	GO:0009809//lignin biosynthetic process;GO:1901362//organic cyclic compound biosynthetic process;GO:0071704//organic substance metabolic process;GO:1901360//organic cyclic compound metabolic process;GO:0044249//cellular biosynthetic process;GO:0044550//secondary metabolite biosynthetic process;GO:0009987//cellular process;GO:0009699//phenylpropanoid biosynthetic process;GO:0008152//metabolic proc…
826734	88.05	28.936	-1.60143	0	AtCP2	GO:1901564//organonitrogen compound metabolic process;GO:0044267//cellular protein metabolic process;GO:0044265//cellular macromolecule catabolic process;GO:0009987//cellular process;GO:0071704//organic substance metabolic process;GO:1901565//organonitrogen compound catabolic process;GO:0009056//catabolic process;GO:0009057//macromolecule catabolic process;GO:0044238//primary metabolic process;GO…
825714	72.306	29.773	-1.27973	0	FIB	GO:0009409//response to cold;GO:0009644//response to high light intensity;GO:0097305//response to alcohol;GO:0010205//photoinhibition;GO:0050789//regulation of biological process;GO:0031323//regulation of cellular metabolic process;GO:0043155//negative regulation of photosynthesis, light reaction;GO:0019222//regulation of metabolic process;GO:0009737//response to abscisic acid;GO:0050794//regulat…
839180	74.513	29.793	-1.32196	0	T1K7.24	GO:0006950//response to stress;GO:0036293//response to decreased oxygen levels;GO:0042221//response to chemical;GO:0001666//response to hypoxia;GO:0051716//cellular response to stimulus;GO:0070887//cellular response to chemical stimulus;GO:0009628//response to abiotic stimulus;GO:0070482//response to oxygen levels;GO:0071456//cellular response to hypoxia;GO:0009987//cellular process;GO:0071453//c…
843660	73.736	29.803	-1.30637	7.97575e-308	KTI1	GO:0010033//response to organic substance;GO:0002237//response to molecule of bacterial origin;GO:0042542//response to hydrogen peroxide;GO:0009751//response to salicylic acid;GO:0009624//response to nematode;GO:0001101//response to acid chemical;GO:0042221//response to chemical;GO:0008219//cell death;GO:0042742//defense response to bacterium;GO:0000302//response to reactive oxygen species;GO:000…
835735	67.673	30.72	-1.13887	0	MCD7.8	GO:0044238//primary metabolic process;GO:0072524//pyridine-containing compound metabolic process;GO:0046939//nucleotide phosphorylation;GO:0072521//purine-containing compound metabolic process;GO:0009135//purine nucleoside diphosphate metabolic process;GO:0006807//nitrogen compound metabolic process;GO:0006753//nucleoside phosphate metabolic process;GO:0044281//small molecule metabolic process;GO…
839602	74.406	30.756	-1.27394	0	GSTU13	GO:0006749//glutathione metabolic process;GO:0044237//cellular metabolic process;GO:0008152//metabolic process;GO:0010035//response to inorganic substance;GO:0009636//response to toxic substance;GO:0010038//response to metal ion;GO:0019748//secondary metabolic process;GO:0050896//response to stimulus;GO:0098754//detoxification;GO:0006807//nitrogen compound metabolic process;GO:0009407//toxin cata…
827320	61.983	30.863	-1.00604	1.72746e-209	DL4170C	GO:0050896//response to stimulus;GO:0009628//response to abiotic stimulus;GO:0009817//defense response to fungus, incompatible interaction;GO:0006952//defense response;GO:0006955//immune response;GO:0009607//response to biotic stimulus;GO:0005975//carbohydrate metabolic process;GO:0051704//multi-organism process;GO:0009651//response to salt stress;GO:0050832//defense response to fungus;GO:0006950…
829647	88.87	31.043	-1.51713	0	F11I11.190	GO:0016020//membrane;GO:0016021//integral component of membrane;GO:0031224//intrinsic component of membrane;GO:0044425//membrane part;
829895	127.83	31.106	-2.03896	0	CYP81F4	GO:0051704//multi-organism process;GO:1901360//organic cyclic compound metabolic process;GO:0019757//glycosinolate metabolic process;GO:0008152//metabolic process;GO:0006950//response to stress;GO:0006082//organic acid metabolic process;GO:0071704//organic substance metabolic process;GO:0046483//heterocycle metabolic process;GO:0044237//cellular metabolic process;GO:0009987//cellular process;GO:0…
829715	78.936	32.133	-1.29627	0	PSAT	GO:1901576//organic substance biosynthetic process;GO:0006563//L-serine metabolic process;GO:0008152//metabolic process;GO:0044283//small molecule biosynthetic process;GO:0044281//small molecule metabolic process;GO:0006520//cellular amino acid metabolic process;GO:0006082//organic acid metabolic process;GO:0019752//carboxylic acid metabolic process;GO:0006807//nitrogen compound metabolic process…
823555	113.546	33.433	-1.76355	0	NIT2	GO:0050896//response to stimulus;GO:0071704//organic substance metabolic process;GO:0006807//nitrogen compound metabolic process;GO:0008152//metabolic process;GO:0016053//organic acid biosynthetic process;GO:0044281//small molecule metabolic process;GO:0018130//heterocycle biosynthetic process;GO:0043436//oxoacid metabolic process;GO:0042445//hormone metabolic process;GO:0019752//carboxylic acid …
841593	71.69	33.596	-1.09282	0	4CL1	GO:0009698//phenylpropanoid metabolic process;GO:1901360//organic cyclic compound metabolic process;GO:0006725//cellular aromatic compound metabolic process;GO:0009987//cellular process;GO:0044237//cellular metabolic process;GO:0019748//secondary metabolic process;GO:0071704//organic substance metabolic process;GO:0008152//metabolic process;GO:0005623//cell;GO:0005622//intracellular;GO:0044424//i…
828365	134.67	33.616	-2.00172	0	CYP706A1	GO:0008152//metabolic process;GO:0009058//biosynthetic process;GO:0044550//secondary metabolite biosynthetic process;GO:0019748//secondary metabolic process;GO:0044424//intracellular part;GO:0044464//cell part;GO:0071944//cell periphery;GO:0043227//membrane-bounded organelle;GO:0005773//vacuole;GO:0016020//membrane;GO:0044437//vacuolar part;GO:0005794//Golgi apparatus;GO:0005886//plasma membrane;…
826932	80.543	33.836	-1.25057	0	F17N18.70	GO:0050896//response to stimulus;GO:0042221//response to chemical;GO:0046685//response to arsenic-containing substance;
821723	73.5	35.566	-1.04701	0	821723	GO:0015893//drug transport;GO:0055085//transmembrane transport;GO:0051179//localization;GO:0042221//response to chemical;GO:0042493//response to drug;GO:0006810//transport;GO:0050896//response to stimulus;GO:0006855//drug transmembrane transport;GO:0051234//establishment of localization;GO:0044464//cell part;GO:0043231//intracellular membrane-bounded organelle;GO:0005773//vacuole;GO:0005623//cell…
814681	77.923	35.59	-1.13012	3.2011e-194	MLP328	GO:0000003//reproduction;GO:0014070//response to organic cyclic compound;GO:0010038//response to metal ion;GO:0042221//response to chemical;GO:0050896//response to stimulus;GO:0022414//reproductive process;GO:0080184//response to phenylpropanoid;GO:0006952//defense response;GO:0007275//multicellular organism development;GO:0010033//response to organic substance;GO:0009607//response to biotic stim…
838288	122.16	37.2	-1.71496	0	GSTU24	GO:0009987//cellular process;GO:0090487//secondary metabolite catabolic process;GO:0042221//response to chemical;GO:0046260//trinitrotoluene catabolic process;GO:0034641//cellular nitrogen compound metabolic process;GO:0044248//cellular catabolic process;GO:0098754//detoxification;GO:0051186//cofactor metabolic process;GO:0009636//response to toxic substance;GO:0072491//toluene-containing compoun…
6241002	78.966	37.316	-1.08093	0	6241002	GO:0043632//modification-dependent macromolecule catabolic process;GO:0043170//macromolecule metabolic process;GO:0019941//modification-dependent protein catabolic process;GO:1901575//organic substance catabolic process;GO:0044260//cellular macromolecule metabolic process;GO:0009056//catabolic process;GO:0044265//cellular macromolecule catabolic process;GO:0019538//protein metabolic process;GO:00…
831604	84.03	38.226	-1.13585	0	T10B6.40	GO:0005622//intracellular;GO:0005737//cytoplasm;GO:0005623//cell;GO:0044424//intracellular part;GO:0044444//cytoplasmic part;GO:0005829//cytosol;GO:0044464//cell part;GO:0050662//coenzyme binding;GO:0036094//small molecule binding;GO:0097159//organic cyclic compound binding;GO:0000287//magnesium ion binding;GO:1901363//heterocyclic compound binding;GO:0046872//metal ion binding;GO:0030976//thiami…
842744	106.836	38.846	-1.45936	0	F15H21.1
840476	92.193	39.643	-1.21703	0	ANNAT1	GO:0046686//response to cadmium ion;GO:0001101//response to acid chemical;GO:0070838//divalent metal ion transport;GO:0009266//response to temperature stimulus;GO:0009737//response to abscisic acid;GO:0030001//metal ion transport;GO:0009414//response to water deprivation;GO:0071805//potassium ion transmembrane transport;GO:0006811//ion transport;GO:0009725//response to hormone;GO:0050896//respons…
817491	121.32	39.69	-1.6111	0	GSTU7	GO:0043603//cellular amide metabolic process;GO:0006807//nitrogen compound metabolic process;GO:0044237//cellular metabolic process;GO:0009636//response to toxic substance;GO:0050896//response to stimulus;GO:0006518//peptide metabolic process;GO:1901564//organonitrogen compound metabolic process;GO:0008152//metabolic process;GO:0009404//toxin metabolic process;GO:0071704//organic substance metabo…
837058	86.256	40.313	-1.09185	0	UGT75B1	GO:0006807//nitrogen compound metabolic process;GO:1903047//mitotic cell cycle process;GO:0071704//organic substance metabolic process;GO:0022402//cell cycle process;GO:0009920//cell plate formation involved in plant-type cell wall biogenesis;GO:0009719//response to endogenous stimulus;GO:0006520//cellular amino acid metabolic process;GO:0010033//response to organic substance;GO:0006996//organell…
844001	227.85	41.826	-2.44507	0	OPR1	GO:0044283//small molecule biosynthetic process;GO:0044237//cellular metabolic process;GO:1901700//response to oxygen-containing compound;GO:0043436//oxoacid metabolic process;GO:0019752//carboxylic acid metabolic process;GO:0006633//fatty acid biosynthetic process;GO:0071704//organic substance metabolic process;GO:0031408//oxylipin biosynthetic process;GO:0009611//response to wounding;GO:0009719…
836546	92.163	44.98	-1.0157	0	MSJ1.9	GO:0010038//response to metal ion;GO:0009608//response to symbiont;GO:0009607//response to biotic stimulus;GO:0046686//response to cadmium ion;GO:0043207//response to external biotic stimulus;GO:0009610//response to symbiotic fungus;GO:0009605//response to external stimulus;GO:0050896//response to stimulus;GO:0051707//response to other organism;GO:0042221//response to chemical;GO:0010035//respons…
838847	95.646	46.596	-1.0368	0	F12K8.24	GO:0043650//dicarboxylic acid biosynthetic process;GO:0043436//oxoacid metabolic process;GO:0008152//metabolic process;GO:0044237//cellular metabolic process;GO:0009423//chorismate biosynthetic process;GO:0044238//primary metabolic process;GO:0044249//cellular biosynthetic process;GO:0009073//aromatic amino acid family biosynthetic process;GO:0016053//organic acid biosynthetic process;GO:0044281/…
816952	107.173	47.41	-1.17624	0	CYP71B6	GO:0034641//cellular nitrogen compound metabolic process;GO:0009987//cellular process;GO:0044237//cellular metabolic process;GO:0019748//secondary metabolic process;GO:1901360//organic cyclic compound metabolic process;GO:0046483//heterocycle metabolic process;GO:0071704//organic substance metabolic process;GO:0042430//indole-containing compound metabolic process;GO:1901564//organonitrogen compou…
828228	206.196	48.973	-2.07112	0	T7B11.13	GO:0044238//primary metabolic process;GO:0043170//macromolecule metabolic process;GO:0006508//proteolysis;GO:0019538//protein metabolic process;GO:0008152//metabolic process;GO:1901564//organonitrogen compound metabolic process;GO:0006807//nitrogen compound metabolic process;GO:0071704//organic substance metabolic process;
832636	143.556	49.573	-1.53329	0	RD22	GO:0006970//response to osmotic stress;GO:0009628//response to abiotic stimulus;GO:0006950//response to stress;GO:0009651//response to salt stress;GO:0050896//response to stimulus;GO:0031410//cytoplasmic vesicle;GO:0098791//Golgi subcompartment;GO:0043226//organelle;GO:0005623//cell;GO:0031984//organelle subcompartment;GO:0012505//endomembrane system;GO:0044464//cell part;GO:0005802//trans-Golgi …
819632	121.276	52.766	-1.20014	0	PR4	GO:0009817//defense response to fungus, incompatible interaction;GO:0044364//disruption of cells of other organism;GO:0051707//response to other organism;GO:0050896//response to stimulus;GO:0042742//defense response to bacterium;GO:0006955//immune response;GO:0080027//response to herbivore;GO:0009628//response to abiotic stimulus;GO:0009617//response to bacterium;GO:0098542//defense response to o…
820895	123.503	57.426	-1.13937	0	JR1	GO:0001101//response to acid chemical;GO:0006950//response to stress;GO:1901700//response to oxygen-containing compound;GO:0009725//response to hormone;GO:0048608//reproductive structure development;GO:0009719//response to endogenous stimulus;GO:0042221//response to chemical;GO:0009651//response to salt stress;GO:0009409//response to cold;GO:0009753//response to jasmonic acid;GO:0009266//response…
826770	178.48	58.853	-1.60019	0	OSM34	GO:0009817//defense response to fungus, incompatible interaction;GO:0045087//innate immune response;GO:0006955//immune response;GO:0009814//defense response, incompatible interaction;GO:0009617//response to bacterium;GO:0042742//defense response to bacterium;GO:0009607//response to biotic stimulus;GO:0009651//response to salt stress;GO:0002376//immune system process;GO:0006952//defense response;G…
815120	124.746	61.23	-1.02677	0	ACO3	GO:0042221//response to chemical;GO:0005975//carbohydrate metabolic process;GO:1901700//response to oxygen-containing compound;GO:0009060//aerobic respiration;GO:0006099//tricarboxylic acid cycle;GO:0009628//response to abiotic stimulus;GO:0006950//response to stress;GO:0032502//developmental process;GO:0010038//response to metal ion;GO:0032787//monocarboxylic acid metabolic process;GO:0055114//o…
817626	208.443	61.673	-1.75656	0	CYP71A12	GO:0006950//response to stress;GO:0009058//biosynthetic process;GO:0008152//metabolic process;GO:0050896//response to stimulus;GO:0019748//secondary metabolic process;GO:0044550//secondary metabolite biosynthetic process;GO:0006952//defense response;GO:0031224//intrinsic component of membrane;GO:0016020//membrane;GO:0044425//membrane part;GO:0016021//integral component of membrane;GO:0043169//cat…
839870	166.29	65.946	-1.33363	0	CAB2	GO:0042221//response to chemical;GO:0044267//cellular protein metabolic process;GO:0018298//protein-chromophore linkage;GO:0044237//cellular metabolic process;GO:0009314//response to radiation;GO:0044238//primary metabolic process;GO:0009628//response to abiotic stimulus;GO:0044260//cellular macromolecule metabolic process;GO:0009987//cellular process;GO:0043170//macromolecule metabolic process;G…
836772	185.396	66.013	-1.49207	0	RAB18	GO:0009414//response to water deprivation;GO:0009737//response to abscisic acid;GO:0050896//response to stimulus;GO:0009628//response to abiotic stimulus;GO:0042221//response to chemical;GO:1901700//response to oxygen-containing compound;GO:0097305//response to alcohol;GO:0010243//response to organonitrogen compound;GO:0033993//response to lipid;GO:0009631//cold acclimation;GO:0009409//response t…
836304	171.773	69.046	-1.31397	0	MAC9.6	GO:0043231//intracellular membrane-bounded organelle;GO:0044444//cytoplasmic part;GO:0043227//membrane-bounded organelle;GO:0016021//integral component of membrane;GO:0005623//cell;GO:0044425//membrane part;GO:0044424//intracellular part;GO:0005737//cytoplasm;GO:0005773//vacuole;GO:0031224//intrinsic component of membrane;GO:0005622//intracellular;GO:0043226//organelle;GO:0044464//cell part;GO:00…
831560	166.04	75.39	-1.13853	0	AER	GO:0010035//response to inorganic substance;GO:0006950//response to stress;GO:0046686//response to cadmium ion;GO:0010038//response to metal ion;GO:0042221//response to chemical;GO:0006979//response to oxidative stress;GO:0050896//response to stimulus;GO:0070013//intracellular organelle lumen;GO:0005622//intracellular;GO:0044444//cytoplasmic part;GO:0031974//membrane-enclosed lumen;GO:0044428//nu…
824073	209.676	80.71	-1.3769	0	PRXCB	GO:0010033//response to organic substance;GO:0048518//positive regulation of biological process;GO:0006952//defense response;GO:0009620//response to fungus;GO:0052305//positive regulation by organism of innate immune response in other organism involved in symbiotic interaction;GO:0052200//response to host defenses;GO:0032989//cellular component morphogenesis;GO:0052167//modulation by symbiont of …
826859	212.88	87.406	-1.28353	0	AZI1	GO:0010033//response to organic substance;GO:0009631//cold acclimation;GO:0006952//defense response;GO:0006950//response to stress;GO:0098542//defense response to other organism;GO:0009626//plant-type hypersensitive response;GO:0051707//response to other organism;GO:0008219//cell death;GO:0009266//response to temperature stimulus;GO:0009814//defense response, incompatible interaction;GO:1901700//…
820893	220.656	91.123	-1.27066	0	JAL33	GO:0010043//response to zinc ion;GO:0010035//response to inorganic substance;GO:0042221//response to chemical;GO:0006950//response to stress;GO:0050896//response to stimulus;GO:0010038//response to metal ion;GO:0009266//response to temperature stimulus;GO:0009409//response to cold;GO:0009628//response to abiotic stimulus;GO:0030054//cell junction;GO:0044464//cell part;GO:0043226//organelle;GO:004…
839515	389.466	102.7	-1.90704	0	GSTF6	GO:0050896//response to stimulus;GO:0046686//response to cadmium ion;GO:0090487//secondary metabolite catabolic process;GO:0051186//cofactor metabolic process;GO:0006979//response to oxidative stress;GO:0019748//secondary metabolic process;GO:0071704//organic substance metabolic process;GO:0043207//response to external biotic stimulus;GO:0006749//glutathione metabolic process;GO:0009607//response…
815100	251.3	104.543	-1.22711	0	T20G20.14
828468	269.786	106.273	-1.34339	0	F9D16.150	GO:0006950//response to stress;GO:0009607//response to biotic stimulus;GO:0050896//response to stimulus;GO:0006952//defense response;
821135	280.016	108.863	-1.36269	0	DOX1	GO:0006631//fatty acid metabolic process;GO:0016054//organic acid catabolic process;GO:0046395//carboxylic acid catabolic process;GO:0042221//response to chemical;GO:0019752//carboxylic acid metabolic process;GO:0072330//monocarboxylic acid biosynthetic process;GO:1901700//response to oxygen-containing compound;GO:0044248//cellular catabolic process;GO:0009737//response to abscisic acid;GO:000961…
839295	450.873	138.55	-1.7019	0	GSTF7	GO:0009817//defense response to fungus, incompatible interaction;GO:0006970//response to osmotic stress;GO:0051704//multi-organism process;GO:0044248//cellular catabolic process;GO:1901700//response to oxygen-containing compound;GO:0044237//cellular metabolic process;GO:0009605//response to external stimulus;GO:0010035//response to inorganic substance;GO:0009404//toxin metabolic process;GO:000110…
819567	387.523	139.066	-1.47803	0	GAPC1	GO:0006757//ATP generation from ADP;GO:0044238//primary metabolic process;GO:0009628//response to abiotic stimulus;GO:0009058//biosynthetic process;GO:0006970//response to osmotic stress;GO:0072524//pyridine-containing compound metabolic process;GO:0009987//cellular process;GO:0044237//cellular metabolic process;GO:0009259//ribonucleotide metabolic process;GO:0048316//seed development;GO:0019752/…
817876	335.753	167.4	-1.00372	0	PKT3	GO:0031407//oxylipin metabolic process;GO:0010646//regulation of cell communication;GO:0023056//positive regulation of signaling;GO:0048518//positive regulation of biological process;GO:0016054//organic acid catabolic process;GO:0046394//carboxylic acid biosynthetic process;GO:0072330//monocarboxylic acid biosynthetic process;GO:0044238//primary metabolic process;GO:0019752//carboxylic acid metab…
827931	409.92	198.536	-1.04551	0	GSTF2	GO:0044248//cellular catabolic process;GO:0019748//secondary metabolic process;GO:0070887//cellular response to chemical stimulus;GO:0009636//response to toxic substance;GO:0032870//cellular response to hormone stimulus;GO:0006952//defense response;GO:0098754//detoxification;GO:0006807//nitrogen compound metabolic process;GO:0051186//cofactor metabolic process;GO:0006790//sulfur compound metaboli…
827255	433.073	215.83	-1.0098	0	MO1	GO:0009617//response to bacterium;GO:0051704//multi-organism process;GO:0050896//response to stimulus;GO:0043207//response to external biotic stimulus;GO:0009605//response to external stimulus;GO:0009607//response to biotic stimulus;GO:0051707//response to other organism;GO:0009620//response to fungus;GO:0005623//cell;GO:0005783//endoplasmic reticulum;GO:0044444//cytoplasmic part;GO:0043227//memb…
817636	602.706	241.2	-1.30527	0	GSTF9	GO:0006518//peptide metabolic process;GO:0051707//response to other organism;GO:0098754//detoxification;GO:0046686//response to cadmium ion;GO:0006749//glutathione metabolic process;GO:0006807//nitrogen compound metabolic process;GO:0009605//response to external stimulus;GO:0051186//cofactor metabolic process;GO:0009607//response to biotic stimulus;GO:0009987//cellular process;GO:0050896//respons…
823556	647.733	286.91	-1.16636	0	NIT1	GO:0009058//biosynthetic process;GO:0032787//monocarboxylic acid metabolic process;GO:0010817//regulation of hormone levels;GO:1901566//organonitrogen compound biosynthetic process;GO:0009850//auxin metabolic process;GO:0044283//small molecule biosynthetic process;GO:0065008//regulation of biological quality;GO:0044249//cellular biosynthetic process;GO:0042221//response to chemical;GO:0009683//in…
837452	689.563	316.956	-1.12107	0	T31J12.3	GO:0048046//apoplast;GO:0005576//extracellular region;
844174	845.59	362.703	-1.22059	0	GSTU19	GO:0010035//response to inorganic substance;GO:0008152//metabolic process;GO:0006790//sulfur compound metabolic process;GO:0071496//cellular response to external stimulus;GO:0007154//cell communication;GO:0009404//toxin metabolic process;GO:0010038//response to metal ion;GO:1901700//response to oxygen-containing compound;GO:0044248//cellular catabolic process;GO:1901701//cellular response to oxyg…
Gene ID	C10 FPKM	R10 FPKM	log2(R10/C10)	Pvalue(C10-vs-R10)	Other Gene ID	GO
819681	0.01	3.026	8.01926	3.20394e-56	T12H1.14	GO:0005975//carbohydrate metabolic process;GO:0071704//organic substance metabolic process;GO:0008152//metabolic process;GO:0044238//primary metabolic process;GO:0044464//cell part;GO:0005622//intracellular;GO:0005623//cell;GO:0044424//intracellular part;GO:0005737//cytoplasm;GO:0005829//cytosol;GO:0044444//cytoplasmic part;GO:0016791//phosphatase activity;GO:0016787//hydrolase activity;GO:001678…
834645	0.066	1.196	4.2284	3.09019e-30	MCL19.9	GO:0009605//response to external stimulus;GO:0050896//response to stimulus;GO:0009624//response to nematode;GO:0051704//multi-organism process;GO:0009607//response to biotic stimulus;GO:0051707//response to other organism;GO:0043207//response to external biotic stimulus;GO:0044425//membrane part;GO:0031224//intrinsic component of membrane;GO:0016020//membrane;GO:0016021//integral component of mem…
6241261	0.08	1.16	3.83266	2.43877e-10	6241261
841935	0.093	2.103	4.46709	1.89926e-21	F14C21.32	GO:0031224//intrinsic component of membrane;GO:0044425//membrane part;GO:0016021//integral component of membrane;GO:0016020//membrane;
5007799	0.153	1.036	2.75689	1.06547e-06	5007799
843669	0.163	1.026	2.65432	1.3151e-15	T9L24.44	GO:0055088//lipid homeostasis;GO:0008152//metabolic process;GO:0016129//phytosteroid biosynthetic process;GO:0007275//multicellular organism development;GO:0006629//lipid metabolic process;GO:0032502//developmental process;GO:1901617//organic hydroxy compound biosynthetic process;GO:0009058//biosynthetic process;GO:0032501//multicellular organismal process;GO:0010817//regulation of hormone levels…
818785	0.176	1.606	3.20286	7.53786e-33	PGAZAT	GO:0071840//cellular component organization or biogenesis;GO:0048856//anatomical structure development;GO:0045229//external encapsulating structure organization;GO:0048438//floral whorl development;GO:0044277//cell wall disassembly;GO:0007275//multicellular organism development;GO:0010047//fruit dehiscence;GO:0022411//cellular component disassembly;GO:0071554//cell wall organization or biogenesis…
816116	0.203	1.23	2.54156	4.13769e-13	F7H1.21
28721246	0.223	1.153	2.38368	0.000404781	28721246
836657	0.23	1.34	2.52385	7.05205e-13	MNA5.5	GO:0019219//regulation of nucleobase-containing compound metabolic process;GO:0006725//cellular aromatic compound metabolic process;GO:0019222//regulation of metabolic process;GO:0031326//regulation of cellular biosynthetic process;GO:0060255//regulation of macromolecule metabolic process;GO:0010468//regulation of gene expression;GO:0046483//heterocycle metabolic process;GO:1901360//organic cycli…
815938	0.243	1.23	2.33786	9.59251e-29	T13P21.11	GO:0005886//plasma membrane;GO:0044464//cell part;GO:0044425//membrane part;GO:0016020//membrane;GO:0005623//cell;GO:0031224//intrinsic component of membrane;GO:0016021//integral component of membrane;GO:0071944//cell periphery;GO:0017076//purine nucleotide binding;GO:0032559//adenyl ribonucleotide binding;GO:1901363//heterocyclic compound binding;GO:0097367//carbohydrate derivative binding;GO:19…
826607	0.243	1.916	2.9883	1.84766e-20	T9A4.20	GO:0006807//nitrogen compound metabolic process;GO:0044237//cellular metabolic process;GO:0043412//macromolecule modification;GO:0032446//protein modification by small protein conjugation;GO:0044238//primary metabolic process;GO:0044267//cellular protein metabolic process;GO:0036211//protein modification process;GO:0043170//macromolecule metabolic process;GO:0019538//protein metabolic process;GO:…
817373	0.246	3.11	3.6619	2.18653e-39	T3B23.6	GO:0005623//cell;GO:0044464//cell part;GO:0044424//intracellular part;GO:0005622//intracellular;GO:0005737//cytoplasm;GO:0016667//oxidoreductase activity, acting on a sulfur group of donors;GO:0016668//oxidoreductase activity, acting on a sulfur group of donors, NAD(P) as acceptor;GO:0016209//antioxidant activity;GO:0015036//disulfide oxidoreductase activity;GO:0016651//oxidoreductase activity, a…
821194	0.253	1.116	2.1489	3.40684e-08	GASA5	GO:0009719//response to endogenous stimulus;GO:0014070//response to organic cyclic compound;GO:0010476//gibberellin mediated signaling pathway;GO:0010286//heat acclimation;GO:0071370//cellular response to gibberellin stimulus;GO:0009408//response to heat;GO:0033993//response to lipid;GO:0009725//response to hormone;GO:0009755//hormone-mediated signaling pathway;GO:0071310//cellular response to or…
816665	0.27	1.403	2.38813	3.16308e-14	F3K23.2	GO:0010038//response to metal ion;GO:0050896//response to stimulus;GO:0046686//response to cadmium ion;GO:0042221//response to chemical;GO:0010035//response to inorganic substance;GO:0044444//cytoplasmic part;GO:0005829//cytosol;GO:0044424//intracellular part;GO:0005737//cytoplasm;GO:0005623//cell;GO:0005622//intracellular;GO:0044464//cell part;GO:0016491//oxidoreductase activity;GO:0003824//cata…
28721264	0.27	2.02	2.90232	0.000295786	28721264	GO:0031323//regulation of cellular metabolic process;GO:0050789//regulation of biological process;GO:0006725//cellular aromatic compound metabolic process;GO:0080134//regulation of response to stress;GO:0031347//regulation of defense response;GO:0010468//regulation of gene expression;GO:0090304//nucleic acid metabolic process;GO:0016070//RNA metabolic process;GO:0009058//biosynthetic process;GO:0…
819678	0.27	2.166	2.89825	6.16169e-38	819678	GO:0008643//carbohydrate transport;GO:0015749//monosaccharide transport;GO:0034219//carbohydrate transmembrane transport;GO:0008645//hexose transport;GO:0055085//transmembrane transport;GO:0051234//establishment of localization;GO:0015758//glucose transport;GO:1905950//monosaccharide transmembrane transport;GO:0046323//glucose import;GO:0071702//organic substance transport;GO:0006810//transport;G…
28718288	0.276	2.243	3.01126	7.88405e-14	T2G17.24	GO:0046983//protein dimerization activity;GO:0005488//binding;GO:0005515//protein binding;
842647	0.283	1.716	2.38825	6.51773e-12	F2K11.21
834558	0.296	1.123	1.9221	9.56999e-14	K18C1.10	GO:0065007//biological regulation;GO:0050789//regulation of biological process;GO:0023052//signaling;GO:0051716//cellular response to stimulus;GO:0007165//signal transduction;GO:0050794//regulation of cellular process;GO:0009987//cellular process;GO:0007154//cell communication;GO:0050896//response to stimulus;
822170	0.3	1.063	1.8058	6.69795e-11	822170	GO:0097659//nucleic acid-templated transcription;GO:0090304//nucleic acid metabolic process;GO:0006355//regulation of transcription, DNA-templated;GO:0065007//biological regulation;GO:0060255//regulation of macromolecule metabolic process;GO:0010467//gene expression;GO:0009889//regulation of biosynthetic process;GO:2000112//regulation of cellular macromolecule biosynthetic process;GO:0019222//reg…
842121	0.3	1.336	2.1567	8.94431e-20	F25P12.91
824988	0.303	1.453	2.26438	2.91726e-12	LBD29	GO:0048856//anatomical structure development;GO:0090697//post-embryonic plant organ morphogenesis;GO:0090698//post-embryonic plant morphogenesis;GO:0048646//anatomical structure formation involved in morphogenesis;GO:1905392//plant organ morphogenesis;GO:0048527//lateral root development;GO:0022622//root system development;GO:0032501//multicellular organismal process;GO:0010101//post-embryonic ro…
831812	0.313	1.24	1.99088	1.68176e-17	F7J8.30	GO:1901361//organic cyclic compound catabolic process;GO:0019439//aromatic compound catabolic process;GO:0019748//secondary metabolic process;GO:1901360//organic cyclic compound metabolic process;GO:1901575//organic substance catabolic process;GO:0006725//cellular aromatic compound metabolic process;GO:0008152//metabolic process;GO:0009987//cellular process;GO:0044237//cellular metabolic process;…
827252	0.33	1.286	1.96999	2.14448e-15	DL3910C
836174	0.33	1.37	2.03929	4.32458e-18	MUF9.16
818885	0.333	1.163	1.75891	3.21613e-14	CYP718	GO:0016129//phytosteroid biosynthetic process;GO:0065007//biological regulation;GO:0007275//multicellular organism development;GO:0032502//developmental process;GO:0065008//regulation of biological quality;GO:0009058//biosynthetic process;GO:0008202//steroid metabolic process;GO:1901360//organic cyclic compound metabolic process;GO:0006629//lipid metabolic process;GO:0044238//primary metabolic pr…
823778	0.333	1.876	2.53097	4.84141e-51	MEE39	GO:0009790//embryo development;GO:0032501//multicellular organismal process;GO:0048856//anatomical structure development;GO:0009793//embryo development ending in seed dormancy;GO:0048608//reproductive structure development;GO:0010154//fruit development;GO:0000003//reproduction;GO:0048731//system development;GO:0007275//multicellular organism development;GO:0022414//reproductive process;GO:0061458…
831787	0.343	1.403	1.98775	8.0407e-18	IREG2	GO:0051716//cellular response to stimulus;GO:0006810//transport;GO:0065007//biological regulation;GO:0098655//cation transmembrane transport;GO:0071496//cellular response to external stimulus;GO:0009991//response to extracellular stimulus;GO:0098662//inorganic cation transmembrane transport;GO:0055085//transmembrane transport;GO:0010106//cellular response to iron ion starvation;GO:0031669//cellul…
825313	0.356	1.053	1.57632	2.55828e-08	825313	GO:0003824//catalytic activity;GO:0016301//kinase activity;GO:0016740//transferase activity;GO:0016772//transferase activity, transferring phosphorus-containing groups;
826392	0.356	1.376	1.95323	8.10872e-08	T28D5.50
832119	0.356	1.516	2.10936	4.21244e-23	F28I16.120
827206	0.366	3.026	3.08477	1.11216e-55	CYP702A5	GO:0071704//organic substance metabolic process;GO:0006629//lipid metabolic process;GO:1901617//organic hydroxy compound biosynthetic process;GO:0010268//brassinosteroid homeostasis;GO:0007275//multicellular organism development;GO:0044238//primary metabolic process;GO:1901615//organic hydroxy compound metabolic process;GO:0048856//anatomical structure development;GO:1901576//organic substance bi…
833790	0.37	4.52	3.83745	3.16445e-63	F16F17.100	GO:0016741//transferase activity, transferring one-carbon groups;GO:0005488//binding;GO:0016740//transferase activity;GO:0003824//catalytic activity;GO:0008168//methyltransferase activity;GO:0046872//metal ion binding;GO:0043167//ion binding;GO:0043169//cation binding;
842749	0.373	1.003	1.42432	6.28157e-05	842749	GO:0032502//developmental process;GO:0009838//abscission;GO:0090567//reproductive shoot system development;GO:0007275//multicellular organism development;GO:0003006//developmental process involved in reproduction;GO:0048856//anatomical structure development;GO:0099402//plant organ development;GO:0009908//flower development;GO:0061458//reproductive system development;GO:0032501//multicellular orga…
836486	0.383	1.003	1.38368	0.000554525	PDF2.5	GO:0050832//defense response to fungus;GO:0043207//response to external biotic stimulus;GO:0009605//response to external stimulus;GO:0009620//response to fungus;GO:0051707//response to other organism;GO:0050896//response to stimulus;GO:0051704//multi-organism process;GO:0001906//cell killing;GO:0098542//defense response to other organism;GO:0035821//modification of morphology or physiology of oth…
814734	0.39	1.253	1.68419	5.87357e-08	F14H20.10
832512	0.393	1.463	1.90156	2.78023e-12	PGL4	GO:0071704//organic substance metabolic process;GO:0006139//nucleobase-containing compound metabolic process;GO:0009117//nucleotide metabolic process;GO:0046483//heterocycle metabolic process;GO:0006793//phosphorus metabolic process;GO:1901135//carbohydrate derivative metabolic process;GO:0006733//oxidoreduction coenzyme metabolic process;GO:0006732//coenzyme metabolic process;GO:0019637//organop…
831821	0.396	1.156	1.44656	8.18198e-05	F9G14.30	GO:0016020//membrane;GO:0044425//membrane part;GO:0031224//intrinsic component of membrane;GO:0016021//integral component of membrane;GO:0016874//ligase activity;GO:0003824//catalytic activity;
829809	0.403	1.023	1.34186	0.000201774	RL3	GO:0090304//nucleic acid metabolic process;GO:0044260//cellular macromolecule metabolic process;GO:0034641//cellular nitrogen compound metabolic process;GO:0006725//cellular aromatic compound metabolic process;GO:0044237//cellular metabolic process;GO:0034654//nucleobase-containing compound biosynthetic process;GO:0006351//transcription, DNA-templated;GO:0010467//gene expression;GO:0019438//aroma…
820589	0.416	1.006	1.29274	6.8384e-06	NAP1%3B4	GO:0071840//cellular component organization or biogenesis;GO:0006281//DNA repair;GO:0044260//cellular macromolecule metabolic process;GO:0044085//cellular component biogenesis;GO:1901360//organic cyclic compound metabolic process;GO:0006325//chromatin organization;GO:0006974//cellular response to DNA damage stimulus;GO:0046686//response to cadmium ion;GO:0071704//organic substance metabolic proce…
827946	0.416	1.49	1.83936	1.5132e-06	F4C21.34
818573	0.423	1.923	2.20637	4.47483e-17	818573
827193	0.43	2.29	2.41762	1.85743e-24	DL3680C	GO:0008152//metabolic process;GO:0016757//transferase activity, transferring glycosyl groups;GO:0016758//transferase activity, transferring hexosyl groups;GO:0003824//catalytic activity;GO:0016740//transferase activity;
828211	0.433	1.093	1.35069	4.45133e-06	F6N15.15
839411	0.433	1.62	1.8929	7.03328e-28	FRO2	GO:0051234//establishment of localization;GO:0009607//response to biotic stimulus;GO:1901678//iron coordination entity transport;GO:0051704//multi-organism process;GO:0009617//response to bacterium;GO:0050896//response to stimulus;GO:0065008//regulation of biological quality;GO:0006810//transport;GO:0098771//inorganic ion homeostasis;GO:0048878//chemical homeostasis;GO:0055080//cation homeostasis…
836793	0.436	1.073	1.31852	1.61961e-09	DAR7	GO:0043167//ion binding;GO:0005488//binding;GO:0046872//metal ion binding;GO:0043130//ubiquitin binding;GO:0043169//cation binding;GO:0005515//protein binding;GO:0032182//ubiquitin-like protein binding;
829096	0.44	1.356	1.65432	1.88935e-15	CKX4	GO:0065008//regulation of biological quality;GO:0042445//hormone metabolic process;GO:0046483//heterocycle metabolic process;GO:0009987//cellular process;GO:0009823//cytokinin catabolic process;GO:0071704//organic substance metabolic process;GO:0006807//nitrogen compound metabolic process;GO:0009690//cytokinin metabolic process;GO:0010817//regulation of hormone levels;GO:0009056//catabolic proces…
835511	0.443	1.503	1.7658	3.99325e-13	MYB49	GO:0010033//response to organic substance;GO:0009889//regulation of biosynthetic process;GO:0006355//regulation of transcription, DNA-templated;GO:0010556//regulation of macromolecule biosynthetic process;GO:0030154//cell differentiation;GO:0032502//developmental process;GO:0001101//response to acid chemical;GO:0019219//regulation of nucleobase-containing compound metabolic process;GO:0009628//re…
841067	0.45	2.336	2.42432	5.47102e-16	841067	GO:0051234//establishment of localization;GO:0046907//intracellular transport;GO:0033036//macromolecule localization;GO:0071702//organic substance transport;GO:0051179//localization;GO:0015918//sterol transport;GO:0006810//transport;GO:0015850//organic hydroxy compound transport;GO:0032366//intracellular sterol transport;GO:0032365//intracellular lipid transport;GO:0051641//cellular localization;…
834267	0.463	1.003	1.10684	6.14118e-09	MRN1	GO:0044249//cellular biosynthetic process;GO:0071704//organic substance metabolic process;GO:0044238//primary metabolic process;GO:0044237//cellular metabolic process;GO:0008152//metabolic process;GO:0008610//lipid biosynthetic process;GO:0016114//terpenoid biosynthetic process;GO:0006720//isoprenoid metabolic process;GO:0006629//lipid metabolic process;GO:0009987//cellular process;GO:1901576//or…
822495	0.466	1.23	1.39298	4.72823e-15	822495	GO:0007154//cell communication;GO:0023052//signaling;GO:0009987//cellular process;GO:0050789//regulation of biological process;GO:0050896//response to stimulus;GO:0065007//biological regulation;GO:0035556//intracellular signal transduction;GO:0051716//cellular response to stimulus;GO:0050794//regulation of cellular process;GO:0007165//signal transduction;GO:0005622//intracellular;GO:0044464//cell…
829005	0.47	1.16	1.345	1.48451e-05	F16A16.50	GO:0010467//gene expression;GO:0048366//leaf development;GO:1901360//organic cyclic compound metabolic process;GO:0019219//regulation of nucleobase-containing compound metabolic process;GO:0019222//regulation of metabolic process;GO:0032774//RNA biosynthetic process;GO:0010468//regulation of gene expression;GO:0097659//nucleic acid-templated transcription;GO:0031323//regulation of cellular metabo…
832723	0.47	1.2	1.36482	1.80656e-08	MYB86	GO:0006725//cellular aromatic compound metabolic process;GO:0006351//transcription, DNA-templated;GO:0010468//regulation of gene expression;GO:0090304//nucleic acid metabolic process;GO:0031323//regulation of cellular metabolic process;GO:0006139//nucleobase-containing compound metabolic process;GO:0044271//cellular nitrogen compound biosynthetic process;GO:0044249//cellular biosynthetic process;…
817448	0.476	1.66	1.80309	9.11184e-32	T9I4.7	GO:0016020//membrane;GO:0031224//intrinsic component of membrane;GO:0044425//membrane part;GO:0016021//integral component of membrane;GO:0016740//transferase activity;GO:1901265//nucleoside phosphate binding;GO:0016773//phosphotransferase activity, alcohol group as acceptor;GO:0097367//carbohydrate derivative binding;GO:0004674//protein serine/threonine kinase activity;GO:0017076//purine nucleoti…
831102	0.483	1.05	1.11968	1.20998e-05	831102	GO:0046872//metal ion binding;GO:0016491//oxidoreductase activity;GO:0043169//cation binding;GO:0005488//binding;GO:0043167//ion binding;GO:0003824//catalytic activity;
843734	0.49	1.086	1.15486	0.000535465	CLE13	GO:0045168//cell-cell signaling involved in cell fate commitment;GO:0009987//cellular process;GO:0032501//multicellular organismal process;GO:0048869//cellular developmental process;GO:0007267//cell-cell signaling;GO:0023052//signaling;GO:0045165//cell fate commitment;GO:0007154//cell communication;GO:0048856//anatomical structure development;GO:0007275//multicellular organism development;GO:0032…
823727	0.5	1.09	1.12206	3.48904e-07	823727	GO:0007154//cell communication;GO:0050789//regulation of biological process;GO:0035556//intracellular signal transduction;GO:0009987//cellular process;GO:0050794//regulation of cellular process;GO:0050896//response to stimulus;GO:0051716//cellular response to stimulus;GO:0007165//signal transduction;GO:0065007//biological regulation;GO:0023052//signaling;GO:0005622//intracellular;GO:0005623//cell…
820580	0.5	1.333	1.40637	7.61211e-14	PRA1.F4	GO:0003723//RNA binding;GO:1901363//heterocyclic compound binding;GO:0097159//organic cyclic compound binding;GO:0005488//binding;GO:0003676//nucleic acid binding;
843264	0.5	1.35	1.42701	0.00042053	843264
837270	0.5	2.036	2.02111	4.15923e-38	F22G5.6	GO:0016020//membrane;GO:0016021//integral component of membrane;GO:0044425//membrane part;GO:0031224//intrinsic component of membrane;GO:0036094//small molecule binding;GO:0030554//adenyl nucleotide binding;GO:0016772//transferase activity, transferring phosphorus-containing groups;GO:1901265//nucleoside phosphate binding;GO:0043167//ion binding;GO:0017076//purine nucleotide binding;GO:0016301//k…
28716590	0.51	1.12	1.13432	0.000899446	28716590
828286	0.516	1.223	1.2477	5.07544e-06	F1N20.70
824159	0.516	1.65	1.68373	3.88357e-20	824159	GO:0043412//macromolecule modification;GO:0032446//protein modification by small protein conjugation;GO:0044267//cellular protein metabolic process;GO:0009987//cellular process;GO:0006464//cellular protein modification process;GO:1901564//organonitrogen compound metabolic process;GO:0070647//protein modification by small protein conjugation or removal;GO:0071704//organic substance metabolic proce…
841635	0.516	1.82	1.81854	8.60926e-16	F5F19.12	GO:0005488//binding;GO:0030246//carbohydrate binding;
841409	0.52	23.643	5.5083	0	GSTF14	GO:1901564//organonitrogen compound metabolic process;GO:0009404//toxin metabolic process;GO:0044237//cellular metabolic process;GO:0044248//cellular catabolic process;GO:0006749//glutathione metabolic process;GO:0009987//cellular process;GO:0051186//cofactor metabolic process;GO:0071704//organic substance metabolic process;GO:0042221//response to chemical;GO:0006518//peptide metabolic process;GO…
28716305	0.526	2.2	2.06536	2.6031e-10	28716305
840901	0.53	1.173	1.1111	1.86082e-06	F13A11.7
2745845	0.533	1.57	1.56253	7.01084e-06	2745845	GO:0016020//membrane;GO:0016021//integral component of membrane;GO:0044425//membrane part;GO:0031224//intrinsic component of membrane;
842998	0.533	2.353	2.13704	7.3989e-22	F4N21.7	GO:0005488//binding;GO:0003824//catalytic activity;GO:0016616//oxidoreductase activity, acting on the CH-OH group of donors, NAD or NADP as acceptor;GO:0048037//cofactor binding;GO:0050662//coenzyme binding;GO:0004022//alcohol dehydrogenase (NAD) activity;GO:0016614//oxidoreductase activity, acting on CH-OH group of donors;GO:0016491//oxidoreductase activity;
818359	0.536	1.32	1.29879	4.42292e-07	T8P21.27	GO:0005622//intracellular;GO:0044464//cell part;GO:0005737//cytoplasm;GO:0044424//intracellular part;GO:0005623//cell;GO:0016668//oxidoreductase activity, acting on a sulfur group of donors, NAD(P) as acceptor;GO:0016651//oxidoreductase activity, acting on NAD(P)H;GO:0004791//thioredoxin-disulfide reductase activity;GO:0016209//antioxidant activity;GO:0016667//oxidoreductase activity, acting on a…
824317	0.536	1.35	1.23929	1.67324e-08	824317
818432	0.54	1.086	1.00631	4.61655e-05	T6A23.30	GO:0016020//membrane;GO:0044425//membrane part;GO:0016021//integral component of membrane;GO:0031224//intrinsic component of membrane;
832099	0.543	1.153	1.08226	0.000355034	RAP2.11	GO:0007165//signal transduction;GO:0034645//cellular macromolecule biosynthetic process;GO:0071495//cellular response to endogenous stimulus;GO:0071310//cellular response to organic substance;GO:0090696//post-embryonic plant organ development;GO:0009873//ethylene-activated signaling pathway;GO:0000160//phosphorelay signal transduction system;GO:0043170//macromolecule metabolic process;GO:0071248/…
826899	0.546	1.126	1.04027	0.000991177	T20K18.220
831317	0.546	1.446	1.428	8.0817e-12	T15N1.140	GO:0071704//organic substance metabolic process;GO:0071840//cellular component organization or biogenesis;GO:0016043//cellular component organization;GO:0071554//cell wall organization or biogenesis;GO:0045229//external encapsulating structure organization;GO:0044238//primary metabolic process;GO:0005975//carbohydrate metabolic process;GO:0008152//metabolic process;GO:0009987//cellular process;GO…
822270	0.546	2.08	1.92996	1.15329e-24	MFE16.14	GO:0043170//macromolecule metabolic process;GO:0048869//cellular developmental process;GO:0060560//developmental growth involved in morphogenesis;GO:0008152//metabolic process;GO:0000272//polysaccharide catabolic process;GO:0007389//pattern specification process;GO:0071555//cell wall organization;GO:0009987//cellular process;GO:0032989//cellular component morphogenesis;GO:0060771//phyllotactic pa…
836008	0.55	1.243	1.19103	8.96544e-09	LAC16	GO:0046271//phenylpropanoid catabolic process;GO:0019748//secondary metabolic process;GO:0046274//lignin catabolic process;GO:0019439//aromatic compound catabolic process;GO:0044248//cellular catabolic process;GO:0008152//metabolic process;GO:1901575//organic substance catabolic process;GO:0009698//phenylpropanoid metabolic process;GO:0006725//cellular aromatic compound metabolic process;GO:00717…
835091	0.55	1.996	1.85852	2.22134e-20	CEP1	GO:0098542//defense response to other organism;GO:0009908//flower development;GO:0006807//nitrogen compound metabolic process;GO:0048608//reproductive structure development;GO:0071704//organic substance metabolic process;GO:0048653//anther development;GO:0009056//catabolic process;GO:0044257//cellular protein catabolic process;GO:0022414//reproductive process;GO:0051704//multi-organism process;GO…
835353	0.553	1.21	1.12886	0.000753838	F6N7.25	GO:0006873//cellular ion homeostasis;GO:0019725//cellular homeostasis;GO:0055080//cation homeostasis;GO:0009987//cellular process;GO:0006812//cation transport;GO:0055076//transition metal ion homeostasis;GO:0030001//metal ion transport;GO:0006811//ion transport;GO:0098771//inorganic ion homeostasis;GO:0006810//transport;GO:0006875//cellular metal ion homeostasis;GO:0050801//ion homeostasis;GO:005…
819017	0.553	1.23	1.24342	1.96724e-08	MLO15	GO:0009607//response to biotic stimulus;GO:0050896//response to stimulus;GO:0006952//defense response;GO:0006950//response to stress;GO:0044464//cell part;GO:0031224//intrinsic component of membrane;GO:0005623//cell;GO:0005886//plasma membrane;GO:0016020//membrane;GO:0016021//integral component of membrane;GO:0071944//cell periphery;GO:0044425//membrane part;GO:0005515//protein binding;GO:0005488…
825401	0.553	1.62	1.59622	8.17494e-13	825401	GO:0016042//lipid catabolic process;GO:1901575//organic substance catabolic process;GO:0008152//metabolic process;GO:0071704//organic substance metabolic process;GO:0009056//catabolic process;GO:0044238//primary metabolic process;GO:0006629//lipid metabolic process;GO:0005576//extracellular region;GO:0003824//catalytic activity;GO:0016788//hydrolase activity, acting on ester bonds;GO:0016787//hyd…
821171	0.556	1.946	1.8022	1.60442e-20	T4P13.5	GO:0044238//primary metabolic process;GO:0033499//galactose catabolic process via UDP-galactose;GO:0009056//catabolic process;GO:0019320//hexose catabolic process;GO:0046365//monosaccharide catabolic process;GO:0005996//monosaccharide metabolic process;GO:0006012//galactose metabolic process;GO:0019318//hexose metabolic process;GO:0006006//glucose metabolic process;GO:0008152//metabolic process;G…
821386	0.56	1.206	1.14074	4.18563e-07	BRC1	GO:2000112//regulation of cellular macromolecule biosynthetic process;GO:1905393//plant organ formation;GO:1900618//regulation of shoot system morphogenesis;GO:0019438//aromatic compound biosynthetic process;GO:0010016//shoot system morphogenesis;GO:1901360//organic cyclic compound metabolic process;GO:0001763//morphogenesis of a branching structure;GO:0051239//regulation of multicellular organis…
826996	0.57	1.206	1.08712	4.20784e-06	F18A5.10	GO:1901362//organic cyclic compound biosynthetic process;GO:0019438//aromatic compound biosynthetic process;GO:0032774//RNA biosynthetic process;GO:1901360//organic cyclic compound metabolic process;GO:0009873//ethylene-activated signaling pathway;GO:0042221//response to chemical;GO:0023052//signaling;GO:0007165//signal transduction;GO:0006351//transcription, DNA-templated;GO:0044238//primary met…
833903	0.57	1.656	1.53468	1.98637e-07	GLP6	GO:0048046//apoplast;GO:0030312//external encapsulating structure;GO:0005576//extracellular region;GO:0005618//cell wall;GO:0005623//cell;GO:0071944//cell periphery;GO:0044464//cell part;GO:0045735//nutrient reservoir activity;GO:0043167//ion binding;GO:0043169//cation binding;GO:0046872//metal ion binding;GO:0030145//manganese ion binding;GO:0005488//binding;GO:0046914//transition metal ion bind…
826990	0.58	1.31	1.39735	9.31015e-05	HTA4	GO:0045934//negative regulation of nucleobase-containing compound metabolic process;GO:1903506//regulation of nucleic acid-templated transcription;GO:2000112//regulation of cellular macromolecule biosynthetic process;GO:0019222//regulation of metabolic process;GO:0016043//cellular component organization;GO:0051253//negative regulation of RNA metabolic process;GO:0031324//negative regulation of ce…
825299	0.583	1.183	1.02031	2.72446e-07	825299	GO:0044255//cellular lipid metabolic process;GO:0044238//primary metabolic process;GO:0006629//lipid metabolic process;GO:0071704//organic substance metabolic process;GO:1903509//liposaccharide metabolic process;GO:0006664//glycolipid metabolic process;GO:1901135//carbohydrate derivative metabolic process;GO:0008152//metabolic process;GO:0009987//cellular process;GO:0044237//cellular metabolic pr…
827971	0.586	1.213	1.04383	6.4302e-06	BPS3	GO:0048731//system development;GO:0048856//anatomical structure development;GO:0010154//fruit development;GO:0009793//embryo development ending in seed dormancy;GO:0048608//reproductive structure development;GO:0061458//reproductive system development;GO:0022414//reproductive process;GO:0000003//reproduction;GO:0007275//multicellular organism development;GO:0009790//embryo development;GO:0009791/…
823825	0.59	1.2	1.03317	6.24204e-07	823825	GO:0008152//metabolic process;GO:0043229//intracellular organelle;GO:0005622//intracellular;GO:0043227//membrane-bounded organelle;GO:0043226//organelle;GO:0043231//intracellular membrane-bounded organelle;GO:0044424//intracellular part;GO:0044464//cell part;GO:0005623//cell;GO:0080043//quercetin 3-O-glucosyltransferase activity;GO:0080044//quercetin 7-O-glucosyltransferase activity;GO:0003824//c…
821052	0.59	1.646	1.55571	3.17592e-22	SKOR	GO:0051179//localization;GO:0042592//homeostatic process;GO:0055080//cation homeostasis;GO:0051234//establishment of localization;GO:0065007//biological regulation;GO:0050801//ion homeostasis;GO:0006813//potassium ion transport;GO:0015672//monovalent inorganic cation transport;GO:0055065//metal ion homeostasis;GO:0030001//metal ion transport;GO:0055067//monovalent inorganic cation homeostasis;GO:…
820646	0.593	4.05	2.7698	1.10111e-39	820646
837430	0.596	1.643	1.46882	3.31868e-20	RBOHB	GO:0006950//response to stress;GO:0050896//response to stimulus;GO:0007275//multicellular organism development;GO:0009791//post-embryonic development;GO:0032501//multicellular organismal process;GO:0009408//response to heat;GO:0009266//response to temperature stimulus;GO:0009845//seed germination;GO:0032502//developmental process;GO:0090351//seedling development;GO:0009628//response to abiotic st…
814977	0.6	2.016	1.74785	5.37469e-09	T1O3.21	GO:0016020//membrane;GO:0031224//intrinsic component of membrane;GO:0044425//membrane part;GO:0016021//integral component of membrane;
831540	0.606	1.736	1.51034	1.41368e-14	MYB9	GO:0010468//regulation of gene expression;GO:0051171//regulation of nitrogen compound metabolic process;GO:0009987//cellular process;GO:0065007//biological regulation;GO:0010556//regulation of macromolecule biosynthetic process;GO:0030154//cell differentiation;GO:0031326//regulation of cellular biosynthetic process;GO:2000112//regulation of cellular macromolecule biosynthetic process;GO:0031323//…
817446	0.616	1.983	1.68526	4.66315e-29	T9I4.5	GO:0016021//integral component of membrane;GO:0016020//membrane;GO:0044425//membrane part;GO:0031224//intrinsic component of membrane;GO:0043167//ion binding;GO:1901265//nucleoside phosphate binding;GO:0032553//ribonucleotide binding;GO:0004672//protein kinase activity;GO:0000166//nucleotide binding;GO:0016772//transferase activity, transferring phosphorus-containing groups;GO:0017076//purine nuc…
824210	0.616	3.193	2.36833	7.40537e-26	HR2	GO:0051704//multi-organism process;GO:0009626//plant-type hypersensitive response;GO:0043207//response to external biotic stimulus;GO:0006955//immune response;GO:0006952//defense response;GO:0009620//response to fungus;GO:0009605//response to external stimulus;GO:0051716//cellular response to stimulus;GO:0008219//cell death;GO:0009607//response to biotic stimulus;GO:0034050//host programmed cell …
832101	0.62	1.476	1.24617	4.76379e-07	T29J13.230
834603	0.62	1.91	1.62072	2.52908e-09	MRA19.3
827583	0.62	3.54	2.51682	4.93423e-28	CLE2	GO:0009987//cellular process;GO:0032502//developmental process;GO:0048869//cellular developmental process;GO:0007275//multicellular organism development;GO:0030154//cell differentiation;GO:0032501//multicellular organismal process;GO:0045165//cell fate commitment;GO:0007154//cell communication;GO:0048856//anatomical structure development;GO:0007267//cell-cell signaling;GO:0045168//cell-cell signa…
823642	0.626	1.636	1.3792	2.90014e-08	AtSULT202B1	GO:0008152//metabolic process;GO:0009812//flavonoid metabolic process;GO:0071704//organic substance metabolic process;GO:0005737//cytoplasm;GO:0005623//cell;GO:0005622//intracellular;GO:0044464//cell part;GO:0044424//intracellular part;GO:0016740//transferase activity;GO:0016787//hydrolase activity;GO:0003824//catalytic activity;GO:0008146//sulfotransferase activity;GO:0016782//transferase activi…
5008101	0.63	1.91	1.54324	5.58557e-10	5008101	GO:0060255//regulation of macromolecule metabolic process;GO:0065007//biological regulation;GO:0019222//regulation of metabolic process;GO:0050789//regulation of biological process;GO:0010468//regulation of gene expression;GO:0005777//peroxisome;GO:0043231//intracellular membrane-bounded organelle;GO:0042579//microbody;GO:0043226//organelle;GO:0005623//cell;GO:0043227//membrane-bounded organelle;…
817177	0.64	1.46	1.19299	8.01185e-05	T9J22.4	GO:0051641//cellular localization;GO:0006869//lipid transport;GO:0051649//establishment of localization in cell;GO:0046907//intracellular transport;GO:0032365//intracellular lipid transport;GO:0051234//establishment of localization;GO:0033036//macromolecule localization;GO:0051179//localization;GO:0010876//lipid localization;GO:0032366//intracellular sterol transport;GO:0015850//organic hydroxy c…
838125	0.643	1.653	1.35524	4.99553e-11	GA3OX1	GO:0010114//response to red light;GO:0044255//cellular lipid metabolic process;GO:0016114//terpenoid biosynthetic process;GO:0043436//oxoacid metabolic process;GO:0046394//carboxylic acid biosynthetic process;GO:0044283//small molecule biosynthetic process;GO:0050896//response to stimulus;GO:0009686//gibberellin biosynthetic process;GO:0044249//cellular biosynthetic process;GO:0006721//terpenoid …
841271	0.643	2.563	1.9729	1.17962e-25	JAZ4	GO:2001141//regulation of RNA biosynthetic process;GO:0006351//transcription, DNA-templated;GO:0031327//negative regulation of cellular biosynthetic process;GO:0051253//negative regulation of RNA metabolic process;GO:0006952//defense response;GO:0006807//nitrogen compound metabolic process;GO:0032774//RNA biosynthetic process;GO:0031324//negative regulation of cellular metabolic process;GO:190350…
6241004	0.646	1.566	1.27657	0.000634096	6241004	GO:1901700//response to oxygen-containing compound;GO:0042221//response to chemical;GO:0009416//response to light stimulus;GO:0050896//response to stimulus;GO:0009611//response to wounding;GO:0010035//response to inorganic substance;GO:0006979//response to oxidative stress;GO:0006950//response to stress;GO:0042493//response to drug;GO:0001101//response to acid chemical;GO:0009628//response to abi…
816574	0.646	1.593	1.29879	4.42292e-07	FLA6	GO:0044425//membrane part;GO:0005886//plasma membrane;GO:0016021//integral component of membrane;GO:0071944//cell periphery;GO:0044464//cell part;GO:0005623//cell;GO:0031224//intrinsic component of membrane;GO:0031225//anchored component of membrane;GO:0016020//membrane;
827023	0.65	1.356	1.0687	0.000435068	827023	GO:0003676//nucleic acid binding;GO:0016788//hydrolase activity, acting on ester bonds;GO:0003824//catalytic activity;GO:0097159//organic cyclic compound binding;GO:0008408//3'-5' exonuclease activity;GO:0004518//nuclease activity;GO:0005488//binding;GO:0016740//transferase activity;GO:0016787//hydrolase activity;GO:1901363//heterocyclic compound binding;GO:0004527//exonuclease activity;
816527	0.65	2.353	1.90059	1.00831e-16	T2G17.12	GO:1901576//organic substance biosynthetic process;GO:0080090//regulation of primary metabolic process;GO:0060255//regulation of macromolecule metabolic process;GO:0006351//transcription, DNA-templated;GO:2001141//regulation of RNA biosynthetic process;GO:0046483//heterocycle metabolic process;GO:0008152//metabolic process;GO:0019438//aromatic compound biosynthetic process;GO:0034654//nucleobase-…
816794	0.65	2.436	1.91449	1.52697e-21	AGL17	GO:1901362//organic cyclic compound biosynthetic process;GO:0065007//biological regulation;GO:1903508//positive regulation of nucleic acid-templated transcription;GO:1901360//organic cyclic compound metabolic process;GO:0010628//positive regulation of gene expression;GO:0048582//positive regulation of post-embryonic development;GO:0048518//positive regulation of biological process;GO:0009889//reg…
814719	0.66	1.746	1.39982	8.31592e-11	PAP7	GO:0005576//extracellular region;GO:0046872//metal ion binding;GO:0005488//binding;GO:0043169//cation binding;GO:0003824//catalytic activity;GO:0016788//hydrolase activity, acting on ester bonds;GO:0016791//phosphatase activity;GO:0042578//phosphoric ester hydrolase activity;GO:0003993//acid phosphatase activity;GO:0016787//hydrolase activity;GO:0043167//ion binding;
28720126	0.666	2.626	1.98117	2.84977e-17	28720126
5008002	0.693	2.4	1.79205	2.36904e-11	RTFL10	GO:0007275//multicellular organism development;GO:0048367//shoot system development;GO:0032501//multicellular organismal process;GO:0032502//developmental process;GO:0048731//system development;GO:0048856//anatomical structure development;
824244	0.696	1.553	1.16539	1.23177e-05	824244
835989	0.696	1.703	1.21037	1.04577e-08	MZN1.13
817054	0.703	1.77	1.32696	5.77059e-14	CYP82F1	GO:0019748//secondary metabolic process;GO:0008152//metabolic process;GO:0044550//secondary metabolite biosynthetic process;GO:0009058//biosynthetic process;GO:0031224//intrinsic component of membrane;GO:0044425//membrane part;GO:0016021//integral component of membrane;GO:0016020//membrane;GO:0016705//oxidoreductase activity, acting on paired donors, with incorporation or reduction of molecular o…
821929	0.703	1.77	1.30049	5.11991e-12	821929	GO:0044238//primary metabolic process;GO:0008610//lipid biosynthetic process;GO:1901576//organic substance biosynthetic process;GO:0071704//organic substance metabolic process;GO:0009058//biosynthetic process;GO:0008152//metabolic process;GO:0006629//lipid metabolic process;
843661	0.71	1.92	1.53837	1.00605e-14	scpl6	GO:0019748//secondary metabolic process;GO:0008152//metabolic process;GO:0005576//extracellular region;GO:0140096//catalytic activity, acting on a protein;GO:0016787//hydrolase activity;GO:0070011//peptidase activity, acting on L-amino acid peptides;GO:0008233//peptidase activity;GO:0016747//transferase activity, transferring acyl groups other than amino-acyl groups;GO:0003824//catalytic activity…
836247	0.713	1.313	1.02926	6.15546e-07	MFB13.3	GO:0005516//calmodulin binding;GO:0005515//protein binding;GO:0005488//binding;
832915	0.716	1.446	1.01376	0.00108147	T8M17.80	GO:0044425//membrane part;GO:0044464//cell part;GO:0005829//cytosol;GO:0044444//cytoplasmic part;GO:0005622//intracellular;GO:0016021//integral component of membrane;GO:0044424//intracellular part;GO:0005623//cell;GO:0005737//cytoplasm;GO:0016020//membrane;GO:0031224//intrinsic component of membrane;GO:0030267//glyoxylate reductase (NADP) activity;GO:0016616//oxidoreductase activity, acting on th…
835715	0.733	1.573	1.10029	4.09807e-11	MDA7.22	GO:0033036//macromolecule localization;GO:0045184//establishment of protein localization;GO:0008104//protein localization;GO:0042886//amide transport;GO:0051179//localization;GO:0051234//establishment of localization;GO:0071705//nitrogen compound transport;GO:0015031//protein transport;GO:0015833//peptide transport;GO:0006810//transport;GO:0071702//organic substance transport;GO:0005737//cytoplas…
28716374	0.736	1.796	1.28904	0.000106344	28716374
28717429	0.74	21.116	4.83182	1.37301e-132	28717429
6240272	0.753	4.1	2.25439	3.30547e-19	6240272	GO:0065008//regulation of biological quality;GO:0030003//cellular cation homeostasis;GO:0050801//ion homeostasis;GO:0006811//ion transport;GO:0019725//cellular homeostasis;GO:0042592//homeostatic process;GO:0009987//cellular process;GO:0006810//transport;GO:0055080//cation homeostasis;GO:0046916//cellular transition metal ion homeostasis;GO:0051179//localization;GO:0006875//cellular metal ion hom…
836821	0.756	1.853	1.29698	5.49056e-14	ASL1	GO:1903506//regulation of nucleic acid-templated transcription;GO:0019222//regulation of metabolic process;GO:0009965//leaf morphogenesis;GO:2000112//regulation of cellular macromolecule biosynthetic process;GO:0048366//leaf development;GO:0090567//reproductive shoot system development;GO:0009954//proximal/distal pattern formation;GO:0048608//reproductive structure development;GO:0009908//flower …
834846	0.756	4.396	2.53835	1.27424e-64	K16F13.6	GO:0003824//catalytic activity;GO:0016746//transferase activity, transferring acyl groups;GO:0016747//transferase activity, transferring acyl groups other than amino-acyl groups;GO:0016740//transferase activity;
828958	0.763	2.84	1.90059	7.63917e-32	F20O9.90	GO:0043436//oxoacid metabolic process;GO:0009987//cellular process;GO:0006082//organic acid metabolic process;GO:0009058//biosynthetic process;GO:0044237//cellular metabolic process;GO:0044238//primary metabolic process;GO:0008152//metabolic process;GO:0071704//organic substance metabolic process;GO:0006807//nitrogen compound metabolic process;GO:1901564//organonitrogen compound metabolic process…
825318	0.766	1.653	1.08063	1.1576e-05	SYP73	GO:0071702//organic substance transport;GO:0140056//organelle localization by membrane tethering;GO:0051649//establishment of localization in cell;GO:0045184//establishment of protein localization;GO:0051640//organelle localization;GO:0051179//localization;GO:0009987//cellular process;GO:0042886//amide transport;GO:0051234//establishment of localization;GO:0015833//peptide transport;GO:0022406//m…
819609	0.766	1.79	1.22766	1.02794e-08	PPCK2	GO:0031668//cellular response to extracellular stimulus;GO:0050789//regulation of biological process;GO:0018209//peptidyl-serine modification;GO:1901698//response to nitrogen compound;GO:0006464//cellular protein modification process;GO:1901654//response to ketone;GO:0042221//response to chemical;GO:0019538//protein metabolic process;GO:0009605//response to external stimulus;GO:0009416//response …
840915	0.766	1.983	1.37665	1.91766e-09	RAP2.6	GO:0010628//positive regulation of gene expression;GO:1901700//response to oxygen-containing compound;GO:0032774//RNA biosynthetic process;GO:1901360//organic cyclic compound metabolic process;GO:0071704//organic substance metabolic process;GO:0006807//nitrogen compound metabolic process;GO:0031326//regulation of cellular biosynthetic process;GO:0009409//response to cold;GO:0006351//transcription…
823856	0.766	2.49	1.70128	6.43958e-21	823856
821931	0.773	2.02	1.38091	7.07402e-27	AT3G23500	GO:0003824//catalytic activity;GO:0016491//oxidoreductase activity;
834999	0.776	1.59	1.09089	1.94323e-14	K7J8.6
828732	0.783	5.07	2.68506	3.41625e-65	MIOX4	GO:1901615//organic hydroxy compound metabolic process;GO:0019310//inositol catabolic process;GO:0009056//catabolic process;GO:0009108//coenzyme biosynthetic process;GO:0005996//monosaccharide metabolic process;GO:0044238//primary metabolic process;GO:0019853//L-ascorbic acid biosynthetic process;GO:0009110//vitamin biosynthetic process;GO:0006732//coenzyme metabolic process;GO:0046164//alcohol c…
837046	0.79	1.896	1.26537	5.37948e-07	T25N20.10	GO:0044425//membrane part;GO:0031225//anchored component of membrane;GO:0031224//intrinsic component of membrane;GO:0016020//membrane;GO:0016787//hydrolase activity;GO:0008233//peptidase activity;GO:0003824//catalytic activity;GO:0140096//catalytic activity, acting on a protein;
814797	0.793	1.576	1.01242	2.20993e-09	T8K22.2	GO:0050794//regulation of cellular process;GO:0065007//biological regulation;GO:0009987//cellular process;GO:0007165//signal transduction;GO:0050896//response to stimulus;GO:0050789//regulation of biological process;GO:0007154//cell communication;GO:0023052//signaling;GO:0051716//cellular response to stimulus;GO:0035556//intracellular signal transduction;GO:0005623//cell;GO:0005622//intracellular…
829827	0.8	2.266	1.50232	1.44095e-09	HB40	GO:0032774//RNA biosynthetic process;GO:0051252//regulation of RNA metabolic process;GO:0006807//nitrogen compound metabolic process;GO:0034654//nucleobase-containing compound biosynthetic process;GO:0019438//aromatic compound biosynthetic process;GO:1901360//organic cyclic compound metabolic process;GO:1903506//regulation of nucleic acid-templated transcription;GO:0046483//heterocycle metabolic …
28717669	0.806	2.36	1.54935	2.43914e-05	28717669
821854	0.816	1.79	1.12886	1.66999e-09	HSFA6B	GO:0006807//nitrogen compound metabolic process;GO:0043170//macromolecule metabolic process;GO:0006725//cellular aromatic compound metabolic process;GO:1901576//organic substance biosynthetic process;GO:0006351//transcription, DNA-templated;GO:0046483//heterocycle metabolic process;GO:0008152//metabolic process;GO:0044237//cellular metabolic process;GO:0006139//nucleobase-containing compound meta…
834406	0.816	1.81	1.14608	5.87268e-07	HSFA6A	GO:0034645//cellular macromolecule biosynthetic process;GO:0006725//cellular aromatic compound metabolic process;GO:1901576//organic substance biosynthetic process;GO:0034654//nucleobase-containing compound biosynthetic process;GO:0010467//gene expression;GO:0044238//primary metabolic process;GO:0018130//heterocycle biosynthetic process;GO:0016070//RNA metabolic process;GO:0034641//cellular nitro…
837920	0.82	2.126	1.37742	1.24123e-08	PSK1	GO:0030154//cell differentiation;GO:0009987//cellular process;GO:0007275//multicellular organism development;GO:0008283//cell proliferation;GO:0032501//multicellular organismal process;GO:0048869//cellular developmental process;GO:0016049//cell growth;GO:0032502//developmental process;GO:0048856//anatomical structure development;GO:0040007//growth;GO:0005576//extracellular region;GO:0044421//extr…
835190	0.823	1.78	1.11165	6.7895e-10	MWD22.10	GO:0009987//cellular process;GO:0007154//cell communication;GO:0023052//signaling;GO:0051716//cellular response to stimulus;GO:0050789//regulation of biological process;GO:0050896//response to stimulus;GO:0065007//biological regulation;GO:0050794//regulation of cellular process;GO:0007165//signal transduction;GO:0031224//intrinsic component of membrane;GO:0016020//membrane;GO:0044425//membrane pa…
817427	0.843	5.07	2.58926	1.45236e-129	F8N16.7	GO:0044425//membrane part;GO:0031224//intrinsic component of membrane;GO:0016021//integral component of membrane;GO:0016020//membrane;
825051	0.853	1.763	1.0465	6.5223e-08	825051
818662	0.863	2.833	1.64241	1.00742e-17	RR16	GO:0070887//cellular response to chemical stimulus;GO:0051252//regulation of RNA metabolic process;GO:0007154//cell communication;GO:1903506//regulation of nucleic acid-templated transcription;GO:0071495//cellular response to endogenous stimulus;GO:0044237//cellular metabolic process;GO:0060255//regulation of macromolecule metabolic process;GO:0071310//cellular response to organic substance;GO:00…
817779	0.87	1.85	1.11066	0.000372288	F22D22.5	GO:0032502//developmental process;GO:0003006//developmental process involved in reproduction;GO:0000003//reproduction;GO:0022414//reproductive process;GO:0044464//cell part;GO:0005623//cell;GO:0016021//integral component of membrane;GO:0044425//membrane part;GO:0016020//membrane;GO:0031224//intrinsic component of membrane;GO:0005886//plasma membrane;GO:0071944//cell periphery;
837697	0.87	2.05	1.29282	2.232e-11	T23J18.20	GO:0051179//localization;GO:0006810//transport;GO:0051234//establishment of localization;GO:0016020//membrane;GO:0031224//intrinsic component of membrane;GO:0016021//integral component of membrane;GO:0044425//membrane part;
837389	0.87	2.523	1.53022	1.01251e-12	F22O13.15
828644	0.873	1.746	1.00225	1.98609e-06	T30C3.80	GO:0044237//cellular metabolic process;GO:0009059//macromolecule biosynthetic process;GO:0031326//regulation of cellular biosynthetic process;GO:0019219//regulation of nucleobase-containing compound metabolic process;GO:0016070//RNA metabolic process;GO:0010467//gene expression;GO:0010468//regulation of gene expression;GO:0019438//aromatic compound biosynthetic process;GO:0050789//regulation of b…
28720182	0.873	2.093	1.23325	2.68666e-09	28720182	GO:0046483//heterocycle metabolic process;GO:0006396//RNA processing;GO:0009987//cellular process;GO:0044237//cellular metabolic process;GO:0006725//cellular aromatic compound metabolic process;GO:0090304//nucleic acid metabolic process;GO:1901360//organic cyclic compound metabolic process;GO:0010467//gene expression;GO:0034641//cellular nitrogen compound metabolic process;GO:0044260//cellular ma…
819308	0.886	2.246	1.34283	2.37141e-10	F14M4.23
843894	0.89	2.36	1.40986	1.87178e-10	F10A5.20	GO:0009733//response to auxin;GO:0009719//response to endogenous stimulus;GO:0050896//response to stimulus;GO:0042221//response to chemical;GO:0010033//response to organic substance;GO:0009725//response to hormone;
834611	0.89	2.496	1.48458	1.1502e-42	MRA19.13	GO:0046483//heterocycle metabolic process;GO:0044249//cellular biosynthetic process;GO:0006259//DNA metabolic process;GO:0034641//cellular nitrogen compound metabolic process;GO:0034645//cellular macromolecule biosynthetic process;GO:0008152//metabolic process;GO:0006261//DNA-dependent DNA replication;GO:0006725//cellular aromatic compound metabolic process;GO:0044238//primary metabolic process;G…
838070	0.896	3.263	1.5884	9.71644e-12	IAA34	GO:0010468//regulation of gene expression;GO:2001141//regulation of RNA biosynthetic process;GO:0016070//RNA metabolic process;GO:0007165//signal transduction;GO:0071704//organic substance metabolic process;GO:0065007//biological regulation;GO:0009059//macromolecule biosynthetic process;GO:1901360//organic cyclic compound metabolic process;GO:2000112//regulation of cellular macromolecule biosynth…
837759	0.9	2.93	1.69691	2.03788e-19	F12F1.5	GO:0005623//cell;GO:0044464//cell part;GO:0005622//intracellular;GO:0005737//cytoplasm;GO:0044424//intracellular part;GO:0005092//GDP-dissociation inhibitor activity;GO:0098772//molecular function regulator;GO:0005094//Rho GDP-dissociation inhibitor activity;GO:0030234//enzyme regulator activity;GO:0030695//GTPase regulator activity;GO:0060589//nucleoside-triphosphatase regulator activity;
817362	0.903	2.2	1.22532	3.68279e-10	FRU	GO:0034654//nucleobase-containing compound biosynthetic process;GO:0071241//cellular response to inorganic substance;GO:0051716//cellular response to stimulus;GO:0071369//cellular response to ethylene stimulus;GO:0070887//cellular response to chemical stimulus;GO:0031323//regulation of cellular metabolic process;GO:0042493//response to drug;GO:0010039//response to iron ion;GO:0019438//aromatic co…
830162	0.91	1.973	1.11911	1.94821e-09	SNRK2.7	GO:0006793//phosphorus metabolic process;GO:0044238//primary metabolic process;GO:0006950//response to stress;GO:0036211//protein modification process;GO:0009987//cellular process;GO:0007154//cell communication;GO:0035556//intracellular signal transduction;GO:0006970//response to osmotic stress;GO:0050794//regulation of cellular process;GO:0043170//macromolecule metabolic process;GO:0050789//regu…
837902	0.913	2.633	1.52614	6.75548e-18	ST4B	GO:0009725//response to hormone;GO:0009735//response to cytokinin;GO:0042221//response to chemical;GO:0050896//response to stimulus;GO:0009719//response to endogenous stimulus;GO:0010033//response to organic substance;GO:0044464//cell part;GO:0005737//cytoplasm;GO:0005623//cell;GO:0044424//intracellular part;GO:0005622//intracellular;GO:0008146//sulfotransferase activity;GO:0016740//transferase a…
834266	0.95	3.113	1.71503	2.70433e-32	CYP71A16	GO:0044550//secondary metabolite biosynthetic process;GO:0009058//biosynthetic process;GO:0008152//metabolic process;GO:0019748//secondary metabolic process;GO:0016021//integral component of membrane;GO:0016020//membrane;GO:0009507//chloroplast;GO:0043227//membrane-bounded organelle;GO:0005623//cell;GO:0005737//cytoplasm;GO:0044444//cytoplasmic part;GO:0043229//intracellular organelle;GO:0009536/…
2745754	0.963	1.956	1.02378	1.08726e-06	2745754	GO:0044425//membrane part;GO:0016021//integral component of membrane;GO:0031224//intrinsic component of membrane;GO:0016020//membrane;
835525	0.966	2.15	1.15518	7.41773e-10	MDK4.20
826400	0.973	2.1	1.10829	3.26106e-15	T28D5.100	GO:0009664//plant-type cell wall organization;GO:0071555//cell wall organization;GO:0071554//cell wall organization or biogenesis;GO:0071840//cellular component organization or biogenesis;GO:0016043//cellular component organization;GO:0045229//external encapsulating structure organization;GO:0009987//cellular process;GO:0071669//plant-type cell wall organization or biogenesis;GO:0005198//structur…
7922478	0.976	2.09	1.09827	4.65165e-05	7922478
841833	0.98	2.636	1.43279	2.74368e-17	GLIP2	GO:0009968//negative regulation of signal transduction;GO:0071310//cellular response to organic substance;GO:0008152//metabolic process;GO:0014070//response to organic cyclic compound;GO:0010646//regulation of cell communication;GO:0009725//response to hormone;GO:0009605//response to external stimulus;GO:0023057//negative regulation of signaling;GO:0050896//response to stimulus;GO:0002376//immune…
821863	0.986	3.503	1.82961	1.91056e-67	ACA13	GO:0044464//cell part;GO:0043229//intracellular organelle;GO:0031226//intrinsic component of plasma membrane;GO:0031224//intrinsic component of membrane;GO:0005622//intracellular;GO:0005623//cell;GO:0043226//organelle;GO:0005886//plasma membrane;GO:0071944//cell periphery;GO:0043231//intracellular membrane-bounded organelle;GO:0043227//membrane-bounded organelle;GO:0044424//intracellular part;GO:…
822684	1	2.15	1.10684	7.84575e-05	RALFL27	GO:0050896//response to stimulus;GO:0051716//cellular response to stimulus;GO:0050789//regulation of biological process;GO:0019932//second-messenger-mediated signaling;GO:0065007//biological regulation;GO:0007154//cell communication;GO:0035556//intracellular signal transduction;GO:0050794//regulation of cellular process;GO:0009987//cellular process;GO:0007165//signal transduction;GO:0019722//calc…
820981	1.01	2.25	1.15826	4.21273e-07	PMEI2	GO:0048589//developmental growth;GO:0048588//developmental cell growth;GO:0000902//cell morphogenesis;GO:0032989//cellular component morphogenesis;GO:0000003//reproduction;GO:0048869//cellular developmental process;GO:0051704//multi-organism process;GO:0032501//multicellular organismal process;GO:0022414//reproductive process;GO:0030154//cell differentiation;GO:0071840//cellular component organiz…
3768816	1.013	2.816	1.48886	6.17036e-15	3768816	GO:0010468//regulation of gene expression;GO:0009058//biosynthetic process;GO:0010467//gene expression;GO:0010556//regulation of macromolecule biosynthetic process;GO:0043170//macromolecule metabolic process;GO:0046483//heterocycle metabolic process;GO:0006725//cellular aromatic compound metabolic process;GO:0009059//macromolecule biosynthetic process;GO:0051252//regulation of RNA metabolic proce…
827052	1.023	4.8	2.23612	8.10667e-171	DMT2	GO:0006996//organelle organization;GO:0071704//organic substance metabolic process;GO:0009292//genetic transfer;GO:0016043//cellular component organization;GO:0008152//metabolic process;GO:0009294//DNA mediated transformation;GO:0006325//chromatin organization;GO:0009987//cellular process;GO:0016569//covalent chromatin modification;GO:0043412//macromolecule modification;GO:0071840//cellular compo…
829449	1.04	3.833	1.88828	1.0233e-33	F4I10.50	GO:0098805//whole membrane;GO:0044464//cell part;GO:0043227//membrane-bounded organelle;GO:0044424//intracellular part;GO:0044446//intracellular organelle part;GO:0005886//plasma membrane;GO:0098588//bounding membrane of organelle;GO:0005622//intracellular;GO:0031090//organelle membrane;GO:0071944//cell periphery;GO:0016020//membrane;GO:0005774//vacuolar membrane;GO:0044422//organelle part;GO:000…
840302	1.046	4.623	2.14504	2.23012e-67	F12G12.13	GO:0051716//cellular response to stimulus;GO:0065007//biological regulation;GO:0023052//signaling;GO:0007154//cell communication;GO:0009987//cellular process;GO:0050794//regulation of cellular process;GO:0007165//signal transduction;GO:0050896//response to stimulus;GO:0050789//regulation of biological process;GO:0044425//membrane part;GO:0031224//intrinsic component of membrane;GO:0016021//integr…
842584	1.053	2.136	1.02173	4.66313e-06	F23N19.19
818669	1.06	2.436	1.13076	2.03946e-08	WRKY55	GO:0044238//primary metabolic process;GO:0008152//metabolic process;GO:1901360//organic cyclic compound metabolic process;GO:0006351//transcription, DNA-templated;GO:0006807//nitrogen compound metabolic process;GO:0018130//heterocycle biosynthetic process;GO:0090304//nucleic acid metabolic process;GO:0044271//cellular nitrogen compound biosynthetic process;GO:0009987//cellular process;GO:1901362/…
827208	1.066	2.316	1.12176	1.84138e-12	BIA1	GO:0008152//metabolic process;GO:0009725//response to hormone;GO:0007165//signal transduction;GO:0023052//signaling;GO:0014070//response to organic cyclic compound;GO:0051716//cellular response to stimulus;GO:0032870//cellular response to hormone stimulus;GO:0008202//steroid metabolic process;GO:0009889//regulation of biosynthetic process;GO:0050789//regulation of biological process;GO:0009742//b…
838108	1.066	3.706	1.79871	2.41363e-14	838108
816894	1.07	3.526	1.7204	2.44591e-22	MES1	GO:0006082//organic acid metabolic process;GO:0050896//response to stimulus;GO:0009817//defense response to fungus, incompatible interaction;GO:1901360//organic cyclic compound metabolic process;GO:0065007//biological regulation;GO:1901615//organic hydroxy compound metabolic process;GO:0043436//oxoacid metabolic process;GO:0071704//organic substance metabolic process;GO:0017144//drug metabolic pr…
28719286	1.076	3.57	1.72313	2.02431e-08	28719286	GO:0006508//proteolysis;GO:0044238//primary metabolic process;GO:0010498//proteasomal protein catabolic process;GO:1901564//organonitrogen compound metabolic process;GO:0044237//cellular metabolic process;GO:0006511//ubiquitin-dependent protein catabolic process;GO:0043161//proteasome-mediated ubiquitin-dependent protein catabolic process;GO:1901565//organonitrogen compound catabolic process;GO:0…
835545	1.08	2.25	1.04431	2.09241e-10	BGLU41	GO:1901657//glycosyl compound metabolic process;GO:0071704//organic substance metabolic process;GO:0044238//primary metabolic process;GO:0008152//metabolic process;GO:0005975//carbohydrate metabolic process;GO:1901135//carbohydrate derivative metabolic process;GO:0044464//cell part;GO:0005618//cell wall;GO:0030312//external encapsulating structure;GO:0005623//cell;GO:0071944//cell periphery;GO:00…
816364	1.08	2.456	1.13679	3.38343e-08	F24H14.16	GO:0048731//system development;GO:0031325//positive regulation of cellular metabolic process;GO:0080090//regulation of primary metabolic process;GO:0019219//regulation of nucleobase-containing compound metabolic process;GO:0009893//positive regulation of metabolic process;GO:0010557//positive regulation of macromolecule biosynthetic process;GO:0031328//positive regulation of cellular biosynthetic…
28718757	1.086	2.113	1.03395	2.05959e-10	28718757	GO:0016021//integral component of membrane;GO:0044425//membrane part;GO:0016020//membrane;GO:0031224//intrinsic component of membrane;
832585	1.09	3.383	1.6308	7.83049e-34	CYP71B13	GO:0008152//metabolic process;GO:0009058//biosynthetic process;GO:0019748//secondary metabolic process;GO:0044550//secondary metabolite biosynthetic process;GO:0031224//intrinsic component of membrane;GO:0016020//membrane;GO:0016021//integral component of membrane;GO:0044425//membrane part;GO:0005506//iron ion binding;GO:0043167//ion binding;GO:0046914//transition metal ion binding;GO:0016491//ox…
834374	1.096	6.193	2.49689	2.23906e-45	K9D7.4	GO:0031326//regulation of cellular biosynthetic process;GO:0065007//biological regulation;GO:2000112//regulation of cellular macromolecule biosynthetic process;GO:0051171//regulation of nitrogen compound metabolic process;GO:0006355//regulation of transcription, DNA-templated;GO:0050789//regulation of biological process;GO:0051252//regulation of RNA metabolic process;GO:0010468//regulation of gen…
827200	1.113	3.626	1.71111	4.57169e-51	PEN1	GO:0044249//cellular biosynthetic process;GO:0008610//lipid biosynthetic process;GO:0010263//tricyclic triterpenoid biosynthetic process;GO:0071704//organic substance metabolic process;GO:1901362//organic cyclic compound biosynthetic process;GO:0016114//terpenoid biosynthetic process;GO:0008299//isoprenoid biosynthetic process;GO:0008152//metabolic process;GO:0044237//cellular metabolic process;G…
829543	1.116	2.563	1.19759	1.24437e-26	F17I5.160	GO:0071840//cellular component organization or biogenesis;GO:0071555//cell wall organization;GO:0071554//cell wall organization or biogenesis;GO:0016043//cellular component organization;GO:0009987//cellular process;GO:0045229//external encapsulating structure organization;GO:0071944//cell periphery;GO:0005576//extracellular region;GO:0030312//external encapsulating structure;GO:0044464//cell part…
835801	1.116	4.753	2.09229	1.4964e-34	MHM17.11
834265	1.12	2.266	1.01444	3.82605e-11	CYP705A12	GO:0019748//secondary metabolic process;GO:0044550//secondary metabolite biosynthetic process;GO:0009058//biosynthetic process;GO:0008152//metabolic process;GO:0030054//cell junction;GO:0009506//plasmodesma;GO:0031224//intrinsic component of membrane;GO:0055044//symplast;GO:0044425//membrane part;GO:0005911//cell-cell junction;GO:0016021//integral component of membrane;GO:0016020//membrane;GO:009…
829055	1.126	3.08	1.45453	1.51832e-14	PRF4	GO:0042989//sequestering of actin monomers;GO:0032271//regulation of protein polymerization;GO:0048519//negative regulation of biological process;GO:0032970//regulation of actin filament-based process;GO:0050789//regulation of biological process;GO:0009987//cellular process;GO:0051235//maintenance of location;GO:0030837//negative regulation of actin filament polymerization;GO:0034613//cellular pr…
843804	1.13	2.753	1.29854	4.27253e-18	MYB31	GO:0080090//regulation of primary metabolic process;GO:0010200//response to chitin;GO:0042493//response to drug;GO:0048869//cellular developmental process;GO:1901698//response to nitrogen compound;GO:0031323//regulation of cellular metabolic process;GO:0009725//response to hormone;GO:0051252//regulation of RNA metabolic process;GO:0019219//regulation of nucleobase-containing compound metabolic pr…
818615	1.143	3.333	1.54496	2.52757e-28	T7M7.11	GO:0003824//catalytic activity;GO:0016740//transferase activity;GO:0016747//transferase activity, transferring acyl groups other than amino-acyl groups;GO:0016746//transferase activity, transferring acyl groups;
7922343	1.156	2.75	1.27313	2.62786e-08	7922343	GO:0000120//RNA polymerase I transcription factor complex;GO:0044422//organelle part;GO:0044798//nuclear transcription factor complex;GO:0043227//membrane-bounded organelle;GO:0043228//non-membrane-bounded organelle;GO:0005622//intracellular;GO:0031981//nuclear lumen;GO:0005667//transcription factor complex;GO:0043226//organelle;GO:0044452//nucleolar part;GO:0044464//cell part;GO:0043229//intrace…
837756	1.173	2.46	1.06591	8.30295e-19	LRX1	GO:0009826//unidimensional cell growth;GO:0090627//plant epidermal cell differentiation;GO:0048731//system development;GO:0099402//plant organ development;GO:0000902//cell morphogenesis;GO:0040007//growth;GO:0009888//tissue development;GO:0045229//external encapsulating structure organization;GO:0030154//cell differentiation;GO:0032502//developmental process;GO:0000904//cell morphogenesis involve…
830551	1.19	3.173	1.41609	2.3752e-21	F15M7.16	GO:0071669//plant-type cell wall organization or biogenesis;GO:0071555//cell wall organization;GO:0071840//cellular component organization or biogenesis;GO:0071554//cell wall organization or biogenesis;GO:0009987//cellular process;GO:0045229//external encapsulating structure organization;GO:0016043//cellular component organization;GO:0009664//plant-type cell wall organization;GO:0044425//membrane…
832529	1.193	2.836	1.20926	2.20685e-12	K18P6.11	GO:0065007//biological regulation;GO:0006875//cellular metal ion homeostasis;GO:0055082//cellular chemical homeostasis;GO:0055076//transition metal ion homeostasis;GO:0006812//cation transport;GO:0006810//transport;GO:0006811//ion transport;GO:0030001//metal ion transport;GO:0030003//cellular cation homeostasis;GO:0042592//homeostatic process;GO:0019725//cellular homeostasis;GO:0051179//localizat…
836044	1.196	2.856	1.25419	1.13861e-23	L-type lectin receptor kinase II.1	GO:0071944//cell periphery;GO:0044464//cell part;GO:0016020//membrane;GO:0005623//cell;GO:0031224//intrinsic component of membrane;GO:0016021//integral component of membrane;GO:0044425//membrane part;GO:0005886//plasma membrane;GO:0032555//purine ribonucleotide binding;GO:0043168//anion binding;GO:0035639//purine ribonucleoside triphosphate binding;GO:0030554//adenyl nucleotide binding;GO:0032553…
837975	1.213	2.6	1.10035	7.20875e-09	CASP-like protein 1A1	GO:0045229//external encapsulating structure organization;GO:0071555//cell wall organization;GO:0071840//cellular component organization or biogenesis;GO:0009987//cellular process;GO:0071554//cell wall organization or biogenesis;GO:0016043//cellular component organization;GO:0016021//integral component of membrane;GO:0005623//cell;GO:0005886//plasma membrane;GO:0044425//membrane part;GO:0031224//…
833904	1.233	2.923	1.24334	2.84549e-09	MXF12.120	GO:0071944//cell periphery;GO:0048046//apoplast;GO:0044464//cell part;GO:0005618//cell wall;GO:0005576//extracellular region;GO:0005623//cell;GO:0030312//external encapsulating structure;GO:0030145//manganese ion binding;GO:0005488//binding;GO:0046872//metal ion binding;GO:0046914//transition metal ion binding;GO:0043169//cation binding;GO:0043167//ion binding;GO:0045735//nutrient reservoir activ…
835738	1.24	5.676	2.20021	1.14516e-72	MCD7.13
841749	1.243	2.473	1.04447	3.89602e-08	SPL4	GO:0090567//reproductive shoot system development;GO:0019219//regulation of nucleobase-containing compound metabolic process;GO:0060255//regulation of macromolecule metabolic process;GO:0008152//metabolic process;GO:0007275//multicellular organism development;GO:0034654//nucleobase-containing compound biosynthetic process;GO:0022414//reproductive process;GO:0080090//regulation of primary metaboli…
28721204	1.253	4.316	1.78392	2.7541e-10	28721204	GO:0031224//intrinsic component of membrane;GO:0016021//integral component of membrane;GO:0044425//membrane part;GO:0016020//membrane;
816518	1.266	13.963	3.46303	1.41738e-135	PR-1-LIKE	GO:0006952//defense response;GO:0050896//response to stimulus;GO:0006950//response to stress;GO:0009617//response to bacterium;GO:0051707//response to other organism;GO:0051704//multi-organism process;GO:0098542//defense response to other organism;GO:0009605//response to external stimulus;GO:0009607//response to biotic stimulus;GO:0042742//defense response to bacterium;GO:0043207//response to ext…
828612	1.27	3.96	1.6781	3.84578e-62	F24A6.3	GO:0005623//cell;GO:0043227//membrane-bounded organelle;GO:0032991//macromolecular complex;GO:1990904//ribonucleoprotein complex;GO:0043228//non-membrane-bounded organelle;GO:0022626//cytosolic ribosome;GO:0044444//cytoplasmic part;GO:0043232//intracellular non-membrane-bounded organelle;GO:0044425//membrane part;GO:0030529//intracellular ribonucleoprotein complex;GO:0044464//cell part;GO:0043229…
831321	1.276	2.96	1.22197	1.36521e-10	T9L3.3	GO:0044425//membrane part;GO:0031224//intrinsic component of membrane;GO:0016020//membrane;GO:0016021//integral component of membrane;
828192	1.276	4.356	1.76973	9.38001e-26	UNE11	GO:0009566//fertilization;GO:0044703//multi-organism reproductive process;GO:0051704//multi-organism process;GO:0022414//reproductive process;GO:0000003//reproduction;GO:0009567//double fertilization forming a zygote and endosperm;GO:0019953//sexual reproduction;GO:0098772//molecular function regulator;GO:0004857//enzyme inhibitor activity;GO:0030234//enzyme regulator activity;
814721	1.28	2.903	1.18146	2.23527e-17	T23K3.9	GO:0104004//cellular response to environmental stimulus;GO:0006796//phosphate-containing compound metabolic process;GO:0006793//phosphorus metabolic process;GO:0065007//biological regulation;GO:0006650//glycerophospholipid metabolic process;GO:0051716//cellular response to stimulus;GO:0019222//regulation of metabolic process;GO:0046488//phosphatidylinositol metabolic process;GO:0050789//regulatio…
835610	1.283	2.546	1.00491	1.91851e-05	SUMO3	GO:0044267//cellular protein metabolic process;GO:0018193//peptidyl-amino acid modification;GO:0071704//organic substance metabolic process;GO:0032446//protein modification by small protein conjugation;GO:0044238//primary metabolic process;GO:0044237//cellular metabolic process;GO:1901564//organonitrogen compound metabolic process;GO:0006464//cellular protein modification process;GO:0009987//cell…
836148	1.286	3.176	1.30272	2.78057e-07	F15L12.14
6240258	1.3	3.643	1.52166	3.47471e-18	6240258
3768659	1.313	3.05	1.28598	2.78085e-10	3768659
834863	1.32	4.403	1.73982	1.15953e-52	MDN11.20	GO:0006721//terpenoid metabolic process;GO:0071704//organic substance metabolic process;GO:0044238//primary metabolic process;GO:0016114//terpenoid biosynthetic process;GO:0044249//cellular biosynthetic process;GO:1901576//organic substance biosynthetic process;GO:0044237//cellular metabolic process;GO:0008610//lipid biosynthetic process;GO:0008299//isoprenoid biosynthetic process;GO:0009987//cel…
[truncated: 248 more rows]

## Sheet: Sheet2
Supplementary Dataset 2.The expression level of 6,106 differently expressed genes between Col-0 and ref6-1 in 40-day-leaves.
[truncated: 6,105 more rows]
