# Supplementary material for: The H3K27me3 demethylase REF6 promotes leaf senescence through directly activating major senescence regulatory and functional genes in Arabidopsis
Source: PLoS Genet. 2019 Apr 10;15(4):e1008068. doi: 10.1371/journal.pgen.1008068 (PMC6457497; doi:10.1371/journal.pgen.1008068)
Supplement: S2 Table — (XLSX) [file pgen.1008068.s009.xlsx]

## Sheet: Sheet1
		C101FPKM	C102FPKM	C103FPKM	R101FPKM	R102FPKM	R103FPKM	C401FPKM	C402FPKM	C403FPKM	R401FPKM	R402FPKM	R403FPKM
		ethylene related genes
AT2G22810	ACS4	0.64	0.41	0.72	0.28	0.06	0.17	0	0	0	0.06	0.08	0.22
AT3G49700	ACS9	0.03	0	0.07	0	0	0.03	0	0	0	0	0	0
AT3G61510	ACS1	0.11	0.11	0.08	0.08	0.08	0.14	0	0	0	0	0	0
AT4G08040	ACS11	8.91	8.26	7.7	11	11.93	10.85	0.03	0	0	0.05	0.03	0
AT4G26200	ACS7	2.7	4.06	3.36	2.46	2.24	2.15	20.01	21.36	21.96	1.45	1.25	1.33
AT4G37770	ACS8	3.04	3.44	3.37	3.16	3.55	3.38	0.94	1.1	1.23	0.75	0.81	0.4
AT5G51690	ACS12	13.81	12.91	13.55	18.67	17.51	16.11	5.28	5.45	6.02	7.32	7.02	6.86
AT5G65800	ACS5	0.49	0.49	0.46	0.48	0.23	0.23	0	0	0	0	0	0
AT1G01480	ACS2	3.75	4.01	3.52	2.07	2.38	1.72	26.52	22.32	23.16	3.28	3.48	3.45
AT1G62960	ACS10	15.23	15.04	14.66	15.46	15.38	13.68	12.86	14.37	13.85	6.57	5.89	6.36
AT1G66340	ETR1	17.02	18.77	18.03	16.41	16.59	14.05	16.04	18.61	17.95	17.83	18.2	17.87
AT3G23150	ETR2	9.28	9.6	9.54	15.52	14.57	12.82	9.37	12.79	12.51	1.28	1.53	1.76
AT2G40940	ERS1	57.4	63.1	61.39	77.3	82.29	71.33	77.5	101.42	98.52	46.06	47.59	45.12
AT1G04310	ERS2	6.72	7.69	6.71	13.28	14.12	12.27	11.98	16.88	15.68	1.88	1.82	1.99
AT3G04580	EIN4	10.98	11.88	11.76	9.68	9.89	8.55	16.18	17.27	17.59	16.6	16.37	15.72
AT3G20770	EIN3	130.63	131.6	132.93	146.45	142.09	136.59	148.33	141.24	147.63	128.95	123.68	127.23
AT5G03280	EIN2	27.73	27.52	24.31	21.72	21.4	19.92	39.65	40.01	34.73	32.75	36.16	35.17
AT2G27050	EIL1	51.68	53.15	53.37	66.44	63.85	64.66	7.46	6.64	6.51	19.48	20.44	20.62
AT5G21120	EIL2	0.08	0	0.06	0.08	0.08	0	0	0	0.03	0	0.06	0
AT1G73730	EIL3	7.73	9.38	9.09	7.11	7.62	7.05	17.75	20.5	20.24	11.13	10.98	10.59
AT2G25490	EBF1	18.57	17.65	16.86	21.24	20.61	19.01	35.82	40.49	38	52.07	50.07	41.07
AT5G25350	EBF2	162.9	145.74	150.07	176.85	166.5	157.48	270.64	348.24	344.29	145.43	144.66	136.49
		Senescence promote genes
AT3G44880	PAO	64.34	63.26	64.61	33.26	33.42	35.07	175.72	166.13	164.66	69.4	72.26	72.03
AT4G11910	NYE2	4.52	3.69	4	0.41	0.37	0.41	160.3	107.89	111.76	5.81	5.56	6.14
AT4G13250	NYC1	95.62	107.21	101.22	81.5	77	78.67	1084.51	794.74	815.85	177.51	179.06	180.81
AT4G22920	NYE1	11.09	11	11.37	6.57	6.9	7.45	612.99	491.07	520.13	68.52	66.62	66.55
AT5G13800	PPH	52.97	56.88	55.5	39.42	39.54	41.53	376.16	297.28	302.9	113.65	115.85	112.03
AT5G15250	AtFtsH6	0.07	0.12	0.02	0.02	0.05	0.07	1.24	0.97	1.09	0.12	0.05	0.02
AT5G42270	FTSH5	184.87	180.74	187.15	164.16	161.06	155.01	72.07	49.28	53.39	109.76	112.18	117.03
AT5G04900	NOL	10.28	11.27	11.41	10.25	10.9	13.11	14.89	10.74	11.28	12.11	13.1	12.55
AT5G37060	AtCHX24	0	0	0	0	0	0	0.08	0	0.05	0.02	0	0
AT1G32080	AtLrgB	117.74	114.16	113.09	76.06	72.67	65.65	10.43	8.37	7.94	58.42	56.69	55.67
AT2G41060	UBA2b	9.09	9.69	10.66	10.17	10.89	10.35	13.46	14.2	13.7	14.6	13.29	14.02
AT3G15010	UBA2c	19.68	19	18.49	16.38	17.42	16.23	27.32	30.47	31.49	18.32	20.07	18.32
AT3G56860	UBA2a	25.74	29.93	29.97	29.43	32.66	32.38	37.93	38.82	39.87	39.69	40.64	40.27
AT1G58340	BCD1	14.74	17.68	16.8	14.42	14.92	12.17	45.62	47.82	45.11	21.59	21.51	19.82
AT4G29130	HXK1/GIN2	22.38	23.02	22.87	13.56	15.02	15.36	37.26	38.39	40.67	31.07	32.63	29.63
AT2G40220	ABI4	0.26	0.11	0.22	0.07	0.04	0.04	0	0	0	0	0	0
AT5G13170	SAG29	16.78	14.31	12.51	4.1	4.76	3.96	46.9	64.54	59.32	0.36	0.61	0.39
AT5G59220	SAG113	3.79	3.52	3.31	2.54	2.7	2.68	86.01	95.15	87.27	11.7	13.73	12.46
AT1G19220	ARF19	3.66	4.54	4.64	5.52	6.05	5.23	2.39	2.48	2.4	3.88	3.44	3.15
AT1G59750	ARF1	3.66	4.54	4.64	5.52	6.05	5.23	2.39	2.48	2.4	3.88	3.44	3.15
AT5G62000	ARF2/ORE14	110.71	121.88	118.75	110	108.18	99.3	143.23	161.33	156.4	250.79	248.7	244.11
AT1G20330	SMT2/CVP1	171.75	155.44	160.14	124.59	118.54	120.37	40.06	41.2	42.52	26.51	27.91	28.2
AT2G38050	DET2/DWF6	18.84	16.47	18.15	16.87	16.03	16.21	5.68	6.48	6.78	13.92	14.17	13.62
AT4G39400	BRI	76.5	76.46	75.16	69.31	69.34	62.36	5.43	5.57	5.46	13.68	13.31	12.51
AT1G01480	ACS2	3.75	4.01	3.52	2.07	2.38	1.72	26.52	22.32	23.16	3.28	3.48	3.45
AT1G04310	ERS2	6.72	7.69	6.71	13.28	14.12	12.27	11.98	16.88	15.68	1.88	1.82	1.99
AT1G66330	AAF	11.83	11.89	10.61	10.18	10.98	11.14	12.13	10.88	10.68	12.43	13.35	14.66
AT3G20770	EIN3	130.63	131.6	132.93	146.45	142.09	136.59	148.33	141.24	147.63	128.95	123.68	127.23
AT5G03280	EIN2	27.73	27.52	24.31	21.72	21.4	19.92	39.65	40.01	34.73	28.75	32.166	27.17
AT1G72520	LOX4	2.73	3.14	3.09	1.82	1.87	1.61	147.29	101.27	101.11	294.37	286.43	273.36
AT1G17420	LOX3	3.34	3.62	3.66	1.8	1.94	1.49	140.87	126.6	125.16	410.25	396.94	387.87
AT1G55020	LOX1	35.2	37.41	35.88	15.07	17.01	15.44	64.37	72.26	72.08	3.51	4.1	3.73
AT2G33150	PED1/KAT2	1.17	0.95	1.31	0.84	1.22	1.13	14.77	11.46	12.48	1.43	1.46	1.72
AT2G44050	COS1	52.69	50.11	52.88	50.06	51.72	51.55	7.74	7.61	7.03	28.56	28.02	30.78
AT3G45140	LOX2	10.11	13.22	13	8.38	7.85	7.75	274.44	344.94	329.3	1464.94	1465.49	1362.55
AT5G63110	HDA6	18.26	18.29	17.41	15.09	17.39	15.6	15.06	16.56	16.78	15.17	15.11	14.41
AT5G48880	KAT5/PKT1	4.75	4.28	4.34	2.54	2.48	2.72	8.49	6.94	6.77	28.53	29.44	25.34
AT1G64280	NPR1	15.36	14.86	14.08	15.79	15.3	14.68	43.77	45.67	43.44	40.8	42.03	39.92
AT1G74710	SID2	2.81	3.13	2.96	3.31	3.44	3.25	0.44	0.38	0.53	2.69	2.44	2.62
AT3G52430	PAD4	4.86	5.4	5.35	3.87	3.96	3.49	125.25	115.12	119.67	76.23	79.7	79.98
AT4G24230	ACPB3	170.15	173.11	186.11	340.68	331.4	334.31	37.94	36.39	37.24	18.16	18.8	19.05
AT5G14930	SAG101	8.05	9.77	9.15	7.37	7.14	8.31	46.68	41.01	40.11	60	55.87	60.56
AT2G32830	Pht1;5	0.7	0.87	0.46	0.28	0.18	0.2	5.6	4.78	4.49	1.55	1.84	2.05
AT4G15530	PPDK	101.73	114.15	112.58	109.92	111.15	102.3	176.72	196.73	184.3	93.25	90.43	84.46
AT4G30520	AtSARK	2.81	3.13	2.96	3.31	3.44	3.25	0.44	0.38	0.53	2.69	2.44	2.62
AT5G05700	DLS1/ATE1	18.68	19.12	17.16	19.22	18.76	18.31	18.56	17.72	16.82	13.75	13.89	14.82
AT2G42620	ORE9/MAX2	30.81	29.78	29.59	46.1	40.4	39.61	5.03	5.06	5.46	8.66	8.41	9.36
AT1G69270	RPK1	19.3	19.99	17.97	11.19	10.96	11.95	36.48	36.19	37.27	36.65	36.63	36.54
AT1G79850	ORE4/PRPS17	334.72	319.81	321.77	311.24	309.08	341.98	31.4	25.78	22.13	127.14	130.2	147.83
AT2G21660	ATGRP7	3724.56	3295.15	3405.67	3689.03	3528.54	3993.92	1509.29	725.1	756.37	3021.94	3136.68	3617.63
AT4G36730	GBF1	78.7	84.38	82.67	139.4	144.12	147.87	26.91	25.44	25.57	46.07	46.33	47.59
AT4G34160	CYCD3-1	8.79	8.31	8.77	9.49	9.01	8.6	0.62	0.61	0.66	0.33	0.28	0.46
AT5G17690	TFL2	1.19	1.01	0.8	1.6	1.97	1.33	0.05	0.11	0.05	0.21	0.21	0.32
AT1G80350	BOT1	17.75	17.8	17.63	20.73	18.33	19.45	3.87	4.99	3.77	5.07	5.76	4.7
AT1G73500	MKK9	25.58	22.04	22.66	13.08	13.18	13.14	242.09	280.48	266.36	102.27	104.78	103.63
AT2G43790	MPK6	56.87	55.29	53.38	61.27	63.2	58.13	69.76	69.37	72.17	54.56	54.84	54.87
AT2G45660	SOC1	16.36	17.98	18.3	6.99	7.05	7.95	45.2	40.57	46.06	121.37	117.85	128.44
AT4G28140	Rap2.4f	36.7	34.01	36.46	43.9	43.28	39.81	86.75	84.1	81.65	80.8	85.09	71.82
AT5G41410	BEL1	6.65	5.33	5.23	6.67	7.07	7.38	26.21	24.7	21.48	15.35	15.81	18.07
AT2G31070	TCP10	23.04	24.54	23.82	21.24	21.2	19.7	14.85	14.59	15.74	14.04	14.35	14.57
AT3G15030	TCP4	15.09	16.35	16.97	16.46	13.45	12.04	3.08	3.96	3.54	6.97	7.97	6.78
AT4G18390	TCP2	13.83	14.08	13.44	9.76	10.12	9.95	8.99	8.02	8.79	11.64	11.19	11.75
AT1G49010	AtMYBL	20.23	19.8	20.09	32.71	34.39	31.97	17.32	15.7	15.5	8.15	8.4	9.08
AT2G47190	ATMYB2	2.11	1.87	1.98	1.76	2.08	1.87	241.94	247.78	248.27	36.61	36.52	37.09
AT1G69490	NAP	2.62	3.29	2.75	5.44	5.49	5.83	798.35	698.95	746.85	154.74	159.73	156.88
AT3G10500	NTL4/NAC053	22.32	25.12	23.08	16.55	17.98	15.8	85	92.48	92.72	38.27	38.79	39.35
AT3G29035	AtNAC3	20.21	19.36	18.31	18.5	19.02	20.09	554.95	526.97	533.53	55.36	57	55.27
AT4G35580	NTL9	19.63	21.18	21.21	22.48	23.04	20.88	47.84	54.35	53.41	32.38	32.09	34.31
AT5G39610	ORE1/NAC2	35.62	42.02	37.62	43.34	42.24	41.07	386.28	420.11	431.71	69.69	66.39	69.71
AT4G27330	SPL	0	0.04	0	0	0.11	0	0	0	0	0	0	0
AT4G23810	WRKY53	3.75	4	3.87	6.71	6.05	6.31	131.48	110.28	109.16	129.11	133.26	133.35
AT1G13260	RAV1/EDF4	41.01	36.54	38.95	47.8	45.51	47.23	37.71	34.53	34.82	110.74	110.92	109.88
AT1G62300	WRKY6	23.11	23.42	23.56	16.23	17.22	15.53	159.5	171.37	165.3	72.28	71	72.39
AT4G19890	AtS40-3	0.33	0.37	0.14	0.19	0.19	0.19	52.83	52.69	58.53	5.76	5.45	6.93
		Chlorophyll biosynthesis genes
AT1G03630.1	PORC	49.9	51.43	51.44	46.35	47.74	46.33	11.01	8.63	8.25	64.12	61.23	62.7
AT5G18660.1	PCB2	62.08	59.86	59.91	64.97	67.61	66.69	37.32	31.24	31.02	104.24	105.93	102.64
AT5G40850.1	UPM1	62.08	59.86	59.91	64.97	67.61	66.69	37.32	31.24	31.02	104.24	105.93	102.64
AT5G08280.1	HEMC	87.18	88.37	92.3	82.38	78.86	83.64	43.29	43.38	44.86	65.14	61.75	64.99
AT2G26550.1	HO2	7.97	9.83	9.46	8.26	9.09	8.75	13.82	15.11	14.42	12.72	12.46	12.34
AT4G27440.1	PORB	126.96	131.04	128.04	112.13	108.6	111.31	2.95	2	2.03	28.08	29.99	29.07
AT3G59400.1	GUN4	16.16	12.07	12.83	26.28	23.26	23.42	0	0	0.15	0.7	0.7	1.56
AT2G40490.1	HEME2	44.67	45.54	45.32	41.03	43.28	44.08	21.02	19.68	18.84	37.16	37.46	34.96
AT3G48730.1	GSA2	46.56	46.16	44.65	43.52	40.53	39.65	10.71	8.48	8.56	38.24	39	39.3
AT3G14930.1	HEME1	41.78	41.16	40.54	47.17	45.46	45.85	7.7	6.76	7.39	15.09	15.3	16.67
AT5G45930.1	CHLI2	21.74	24.01	23.7	27.17	25.01	26.14	1.06	1.07	1.1	11.72	12.59	10.72
AT5G63570.1	GSA1	56.41	56.32	55.15	50.61	48.07	47.72	47.31	56.26	53.74	63.11	65.62	63.32
AT3G56940.1	CRD1	301.75	280.73	292.34	283.56	289.46	281.78	10.64	5.51	5.54	63.27	61.43	57.8
AT3G51820.1	CHLG	47.04	49.64	49.46	54.88	57.64	59.58	9.2	6.35	5.68	56.44	54.16	52.81
AT2G26670.1	HY1	26.58	29.02	31.03	32.3	35.58	34.39	13.73	11.04	10.58	30.79	29.86	31.19
AT3G14110.1	FLU	94	90.35	94.99	103.91	107.46	122.37	7	7.63	6.95	33.89	35.25	33.37
AT1G03475.1	LIN2	78.43	76.39	78.36	83.6	79.4	84.71	42.13	40.36	43.36	82.59	81.05	85.89
AT1G69740.1	HEMB1	86.66	87.42	86.94	94.19	91.96	100.54	32.42	34.69	33.98	47.5	47.61	46.58
AT5G13630.1	GUN5	78.83	80.63	78.68	79.99	79.81	67.85	2.43	1.65	1.71	16.52	16.55	14.71
AT5G26030.1	FC1	10.76	11.04	11.22	12.61	13.6	11.85	11.37	11.74	12.52	9.04	8.34	8.76
AT3G09150.1	HY2	4.7	4.61	4.49	5.13	5.54	5.61	3.56	3.75	3.34	4.32	4.23	4.27
AT1G08520.1	CHLD	42.16	49.06	48.32	61.48	65.11	61.49	11.1	9.81	9.21	43.83	44.6	41
AT5G14220.1	PPO1	13.79	13.33	13.56	14.4	16.79	16.86	7.86	8.42	7.88	13.7	14.84	14.18
AT4G18490.1	CHLI1	111.44	112.04	114.18	105.1	100.62	107.31	11.72	8.71	9.86	58.71	59.94	58.03
AT4G03205.1	HEMF	1.82	2.44	2.31	3.79	3.94	3.84	0.5	0.46	0.59	2.25	2.36	2.01
AT4G25080.1	CHLM	176.84	176.27	173.35	240.25	230.7	246.64	7.81	6.08	6.99	56.46	56.65	51.52
AT4G01690.1	PPO2	47.08	46.52	48.56	40.94	39.34	40.03	27.05	29.22	27.97	36.64	34.87	36.08
AT1G44446.1	CAO	121.2	114.19	114.88	121.98	108.67	119.07	21.55	22	19.98	41.75	43.93	47.07
AT1G58290.1	HEMA1	52.81	54.28	56.03	64.17	64.32	63.26	11.81	9.61	9.98	32.38	30.02	29.61
AT2G26540.1	HEMD	11.1	11.59	12.74	13.23	13.89	14.58	4.14	3.98	4.71	11.04	10.56	9.66
AT5G63290.1	HEMN	5.8	5.73	5.63	3.69	3.69	4.13	1.49	1.56	1.69	4.12	5.03	3.97
AT2G30390.1	FC2	33.68	33.86	35.68	26.45	26.58	27.86	13.84	10.14	10.54	50.62	50.66	48.8
AT5G54190.1	PORA	0.22	0.37	0.12	0.03	0.12	0.12	0.15	0.33	0.21	0.24	0.31	0.15
		Subunits of photo systems I genes
At3g54890	LHCA1	1579.89	1506.99	1545.77	1508.55	1488.67	1616.77	29.01	17.08	17.56	350.66	344.17	343.49
AT3G61470	LHCA2	1266.65	1192.63	1163.8	1265.45	1243.87	1312.72	38.9	28.81	27.38	379.07	391.16	388.86
AT1G19150	LHCA2.1	47.43	45.19	41.75	44.16	38.55	39.3	0.17	0.25	0.42	19.78	19.05	18.41
AT1G61520	LHCA3	2141.84	1991.34	1972.99	1898.93	1816.37	1956.99	74.86	38.46	44.74	496.59	501.01	515.34
At3g47470	LHCA4	1230.59	1174.98	1160.47	1221.59	1218.74	1256.79	28.62	13.05	13.64	212.98	217.22	216.03
At1g45545	LHCA5	73.57	75.69	74.56	68.02	66.88	78.29	27.24	21.62	21.04	76.89	74.62	76.35
AT1G03130	PsaD	647.07	602.46	651.18	577.57	547.66	541.28	48.18	21.72	23.28	287.48	295.29	314.88
AT2G20260	PsaE	653.87	581.9	604.92	550.1	504.97	690.36	40.21	24.7	28.88	226.57	217.62	245.61
AT1G31330	PsaF	903.27	881.85	912.55	1196.19	1132.65	1068.43	38.61	24.5	26.21	351.73	360.44	370.07
AT1G55670	PsaG	1284.59	1218.05	1308.13	1610.17	1605.61	1729.6	23.05	12.78	12.62	365.51	336.76	440.98
AT3G16140	PsaH1	291.58	294.56	290.26	295.56	290.99	291.58	15.95	10.88	12.43	134.93	133.75	136.69
AT1G52230	PsaH2	192.54	194.46	194.12	172.1	161.86	187.59	16.24	9.65	9.91	118.5	117.26	116.92
AT1G30380	PsaK	729.41	641.84	708.05	766.94	752.07	861.46	14.95	9.61	10.11	191.05	207.22	237.46
AT4G12800	PsaL	1103.32	1058.32	1034.22	920.67	886.95	968.19	58.23	39.62	41.21	539.77	572.06	526.18
AT5G64040	PsaN	757.36	676.62	678.09	773.41	773.04	927.5	27.09	13.2	13.94	195.62	195.53	180.96
AT1G08380	PsaO	850.63	800.47	828.15	808.59	765.42	853.22	44.1	20.45	23.07	285.17	275.58	288.27
		Subunits of photosystems II genes
AT1G29920.1	LHCB1.1	177.34	155.77	165.76	62.66	61.63	73.55	1.18	0.57	0.44	10.41	10.92	10.97
AT1G29910.1	LHCB1.2	403.59	348.8	366.42	386.41	376.23	382.9	1.98	0.74	1.41	30.25	32.31	28.62
AT1G29930.1	LHCB1.3	4811.53	4200.58	4262.73	5511.04	5248.91	5762.32	24.83	15.96	16.16	853.76	887.39	823.31
AT2G34430.1	LHCB1.4	421.41	373.24	372.88	502.08	476.84	496.65	12.2	9.78	8.4	34.35	37.44	32.86
AT2G34420.1	LHCB1.5	4683.98	4229.54	4373.48	5610.89	5342.35	5715.67	45.77	18.49	18.77	495.84	507.91	490.01
AT2G05100.1	LHCB2.1	45.76	41.53	40.64	21.47	22.01	23.38	1.52	0.64	0.97	9.28	9	8.22
AT2G05070.1	LHCB2.2	64.28	59.25	61.7	47.82	43.33	45.87	0.9	0.39	0.56	11.27	10.82	9.17
AT1G76570.1	LHCB2.3	4.66	4.27	4.37	3.61	4.46	5.28	0.46	0.21	0.62	4.65	4.86	5.77
AT3G27690.1	LHCB2.4	4.66	4.27	4.37	3.61	4.46	5.28	0.46	0.21	0.62	4.65	4.86	5.77
AT5G54270.1	LHCB3	388.88	383.26	370.4	474.74	476.49	502.24	7.06	3.57	4.16	65.48	70.63	70.48
AT5G01530.1	LHCB4.1	1583.6	1494.16	1493.97	1503.09	1451.77	1450.01	74.83	55.29	52.97	526.09	550.91	514.65
AT3G08940.1	LHCB4.2	310.29	293.16	291.19	304.04	287.62	318.62	5.2	4.05	3.28	57.49	61.1	57.52
AT2G40100.1	LHCB4.3	4.77	3.77	4.84	3.43	3.9	3.21	24.18	18.79	16.82	61.38	59.69	60.05
AT4G10340.1	LHCB5	1081.87	997.35	982.7	1225.19	1235.39	1268.07	30.72	15.65	18.1	397.85	395.95	398.51
AT1G15820.1	LHCB6	379.7	350.34	358.22	343.04	324.64	362.97	11.14	7.38	6.84	142.26	147.76	131.01
AT3G50820.1	PsbO	517.59	504.27	494.09	444.02	436.14	452.68	34.86	21.27	20.62	256.8	261.09	252.9
AT1G06680.1	PsbP	1175.28	1166.94	1169.76	1153.71	1081.18	1232.92	82.16	46.95	48.9	617.59	641.96	622.77
AT4G21280.1	PsbQ-1	438.27	419.3	414.33	417.21	412.36	441.58	21.03	14.48	14.01	222.91	217.99	215.16
AT4G05180.1	PsbQ-2	583.8	546.51	565.43	550.43	534.3	604.51	30.23	18.62	19.91	392	396.65	404.38
AT1G79040.1	PsbR	4743.11	4281.02	4478.95	3820.59	3640.32	4531.7	519.31	323.34	321.6	2593.64	2620.48	2745.6
AT1G44575.1	PsbS	395.93	382.62	388.88	302.05	299.23	321.12	54.35	39.01	44.21	327.79	321.71	322.15
AT3G21055.1	PsbTn	564.72	547.11	546.59	604.4	605.03	674.44	21.42	12.59	13	202.54	207.08	233.73
AT2G30570.1	PsbW	1001.94	941.74	972.17	862.66	801.02	978.91	107.89	60.19	66.96	593.64	567.29	627.88
AT2G06520.1	PsbX	1285.73	1210.3	1221.73	1266.28	1209.87	1371.24	107.12	55.26	65.65	605.85	587.43	622.83
AT1G67740.1	PsbY	319.31	310.29	330.27	407.48	370.41	384.81	49.34	25.83	25.93	211.07	213.69	234.86
