# Supplementary material for: The H3K27me3 demethylase REF6 promotes leaf senescence through directly activating major senescence regulatory and functional genes in Arabidopsis
Source: PLoS Genet. 2019 Apr 10;15(4):e1008068. doi: 10.1371/journal.pgen.1008068 (PMC6457497; doi:10.1371/journal.pgen.1008068)
Supplement: S3 Table — (XLSX) [file pgen.1008068.s010.xlsx]

## Sheet: Sheet1
The SAGs down-regulated in the 40-day-old rosette leaves of ref6-1.
		C101FPKM	C102FPKM	C103FPKM	R101FPKM	R102FPKM	R103FPKM	C401FPKM	C402FPKM	C403FPKM	R401FPKM	R402FPKM	R403FPKM
PAO	AT3G44880	64.34	63.26	64.61	33.26	33.42	35.07	175.72	166.13	164.66	69.4	72.26	72.03
NYE2	AT4G11910	4.52	3.69	4	0.41	0.37	0.41	160.3	107.89	111.76	5.81	5.56	6.14
NYC1	AT4G13250	95.62	107.21	101.22	81.5	77	78.67	1084.51	794.74	815.85	177.51	179.06	180.81
NYE1	AT4G22920	11.09	11	11.37	6.57	6.9	7.45	612.99	491.07	520.13	68.52	66.62	66.55
PPH	AT5G13800	52.97	56.88	55.5	39.42	39.54	41.53	376.16	297.28	302.9	113.65	115.85	112.03
AtFtsH6	AT5G15250	0.07	0.12	0.02	0.02	0.05	0.07	1.24	0.97	1.09	0.12	0.05	0.02
UBA2c	AT3G15010	19.68	19	18.49	16.38	17.42	16.23	27.32	30.47	31.49	18.32	20.07	18.32
BCD1	AT1G58340	14.74	17.68	16.8	14.42	14.92	12.17	45.62	47.82	45.11	21.59	21.51	19.82
SAG29	AT5G13170	16.78	14.31	12.51	4.1	4.76	3.96	46.9	64.54	59.32	0.36	0.61	0.39
SAG113	AT5G59220	3.79	3.52	3.31	2.54	2.7	2.68	86.01	95.15	87.27	11.7	13.73	12.46
SMT2/CVP1	AT1G20330	171.75	155.44	160.14	124.59	118.54	120.37	40.06	41.2	42.52	26.51	27.91	28.2
ACS2	AT1G01480	3.75	4.01	3.52	2.07	2.38	1.72	26.52	22.32	23.16	3.28	3.48	3.45
ERS2	AT1G04310	6.72	7.69	6.71	13.28	14.12	12.27	11.98	16.88	15.68	1.88	1.82	1.99
EIN2	AT5G03280	27.73	27.52	24.31	21.72	21.4	19.92	39.65	40.01	34.73	28.75	32.166	27.17
LOX1	AT1G55020	35.2	37.41	35.88	15.07	17.01	15.44	64.37	72.26	72.08	3.51	4.1	3.73
PED1/KAT2	AT2G33150	1.17	0.95	1.31	0.84	1.22	1.13	14.77	11.46	12.48	1.43	1.46	1.72
PAD4	AT3G52430	4.86	5.4	5.35	3.87	3.96	3.49	125.25	115.12	119.67	76.23	79.7	79.98
ACPB3	AT4G24230	170.15	173.11	186.11	340.68	331.4	334.31	37.94	36.39	37.24	18.16	18.8	19.05
Pht1;5	AT2G32830	0.7	0.87	0.46	0.28	0.18	0.2	5.6	4.78	4.49	1.55	1.84	2.05
PPDK	AT4G15530	101.73	114.15	112.58	109.92	111.15	102.3	176.72	196.73	184.3	93.25	90.43	84.46
DLS1/ATE1	AT5G05700	18.68	19.12	17.16	19.22	18.76	18.31	18.56	17.72	16.82	13.75	13.89	14.82
MKK9	AT1G73500	25.58	22.04	22.66	13.08	13.18	13.14	242.09	280.48	266.36	102.27	104.78	103.63
MPK6	AT2G43790	56.87	55.29	53.38	61.27	63.2	58.13	69.76	69.37	72.17	54.56	54.84	54.87
BEL1	AT5G41410	6.65	5.33	5.23	6.67	7.07	7.38	26.21	24.7	21.48	15.35	15.81	18.07
AtMYBL	AT1G49010	20.23	19.8	20.09	32.71	34.39	31.97	17.32	15.7	15.5	8.15	8.4	9.08
ATMYB2	AT2G47190	2.11	1.87	1.98	1.76	2.08	1.87	241.94	247.78	248.27	36.61	36.52	37.09
NAP	AT1G69490	2.62	3.29	2.75	5.44	5.49	5.83	798.35	698.95	746.85	154.74	159.73	156.88
NTL4/NAC053	AT3G10500	22.32	25.12	23.08	16.55	17.98	15.8	85	92.48	92.72	38.27	38.79	39.35
AtNAC3	AT3G29035	20.21	19.36	18.31	18.5	19.02	20.09	554.95	526.97	533.53	55.36	57	55.27
NTL9	AT4G35580	19.63	21.18	21.21	22.48	23.04	20.88	47.84	54.35	53.41	32.38	32.09	34.31
ORE1/NAC2	AT5G39610	35.62	42.02	37.62	43.34	42.24	41.07	386.28	420.11	431.71	69.69	66.39	69.71
WRKY6	AT1G62300	23.11	23.42	23.56	16.23	17.22	15.53	159.5	171.37	165.3	72.28	71	72.39
AtS40-3	AT4G19890	0.33	0.37	0.14	0.19	0.19	0.19	52.83	52.69	58.53	5.76	5.45	6.93
