# Supplementary material for: The H3K27me3 demethylase REF6 promotes leaf senescence through directly activating major senescence regulatory and functional genes in Arabidopsis
Source: PLoS Genet. 2019 Apr 10;15(4):e1008068. doi: 10.1371/journal.pgen.1008068 (PMC6457497; doi:10.1371/journal.pgen.1008068)
Supplement: S4 Table — (XLS) [file pgen.1008068.s011.xls]

## Sheet: Sheet1
Supplemental Table 1: Primers used in this work.
Primer Name	Sequence (5'-3')	Note
ACT2-F	GGCTCCTCTTAACCCAAAGGC	Primers for qPCR (ACT2)
ACT2-R	CACACCATCACCAGAATCCAG
REF6-F	TGGAGAATGGCTCTCAGCATTCA	Primers for qPCR (REF6)
REF6-R	TTCACCAACCATTCGATTAGCTT
NYE1-F	GAAGCTGTTTCGCCTGATGGT	Primers for qPCR (NYE1)
NYE1-R	ATTTGGAGTAGCAATTCCCTC
NYE2-F	CAACATCCCGGAGTACAACAA	Primers for qPCR (NYE2)
NYE2-R	CTAACCGTCGGAAAGCAACAC
EIN2-F	CAGATTCCAGCGAGCCACCAG	Primers for qPCR (EIN2)
EIN2-R	CCCTTTGGGAAAGCCACATCA
ORE1-F	TTGTCCACGAGTCCAAAGACG	Primers for qPCR (ORE1)
ORE1-R	TTCTGTACCGGACGAATCACG
NAP-F	GCTTCTGAATGAGCAAGAGGGTT	Primers for qPCR (NAP)
NAP-R	CAACAAATGAGCCAGCGAACA
UBQ-F	TCCTCAGGCTCCGTGGTGGT	Primers for CHIP
UBQ-R	AGCCTCTGCTGGTCCGGAGG
TUB-F	ATCCGTGAAGAGTACCCAGAT	Primers for CHIP
TUB-R	AAGAACCATGCACTCATCAGC
P1-F	CAGTACTCGTGTTTTGTTGTTT	Primers for CHIP (NYE1-P1)
P1-R	TGGCCTGTTACAGAGCTTTTAT
P2-F	TTGTCCTTGTTCACGACGATTC	Primers for CHIP (NYE1-P2)
P2-R	GTTTCGGTTCAATTTAATGTCA
P3-F	AAAGCTCAAATTTTGGGTCT	Primers for CHIP (NYE1-P3)
P3-R	CAAAACGCCACTAAATACAG
P4-F	ACGAACACGCAAGAACTC	Primers for CHIP (NYE1-P4)
P4-R	GAAACCCAAATCAAAAGC
P5-F	ACGAACACGCAAGAACTC	Primers for CHIP (NYE1-P5)
P5-R	GAAACCCAAATCAAAAGC
P6-F	TCCTTATGGATCAACATGGGACT	Primers for CHIP (NYE1-P6)
P6-R	TTCTTCGCTTGAATCGTCGTG
P7-F	ACGAGTGTAGTTGTTGTTTTCCAA	Primers for CHIP (NYE1-P7)
P7-R	AATTCCCTCAGTCTGAGTCCC
P8-F	CGAGTTGGATCAATCATTGTTA	Primers for CHIP (NYE2-P1)
P8-R	TAAATGTTATCCGTATGCTCCG
P9-F	CGGAGCATACGGATAACATTT	Primers for CHIP (NYE2-P2)
P9-R	CTGTTCACCGTTTACGAACAT
P10-F	TACGAACACGCAAGAATAACGC	Primers for CHIP (NYE2-P3)
P10-R	CTACACATCTTTGCTTGTTCTC
P11-F	TCCAGCAAAACTTCCAAGAACT	Primers for CHIP (NYE2-P4)
P11-R	CGTTGCAACTGTACGGTTTATA
P12-F	GAGTGGAAGAAAGTGAAAGGTA	Primers for CHIP (NYE2-P5)
P12-R	TGCAAAAGATGTAGTACCGAAG
P13-F	AATACCTAACCCTGGGAAATCA	Primers for CHIP (NYE2-P6)
P13-R	CTCCTTCTAACATTCCTAACCA
P14-F	AAATACCTAACCCTGGGAAATC	Primers for CHIP (NYE2-P7)
P14-R	TGTTATACAATTGTCACTCCCT
P15-F	GCGTTTCACAAAATCAAGTAA	Primers for CHIP (EIN2-P1)
P15-R	GACCCCTCTTTCTCCTCATTA
P16-F	AACTCCATAATCAAGCTGTTT	Primers for CHIP (EIN2-P2)
P16-R	TAATCGTAGTTTATTCCATGG
P17-F	GGTCCTTAACTTAACATCTGG	Primers for CHIP (EIN2-P3)
P17-R	AATCAGTCGGTTCTTCTATCA
P18-F	AGATGGTATTTGGGAGCAGTG	Primers for CHIP (EIN2-P4)
P18-R	GCCAGAGTATCAGGCATAAGG
P19-F	ACAGGTGAAGTGTTCCTGGTC	Primers for CHIP (ORE1-P1)
P19-R	AAGAAGAAGATGCGTAGATTG
P20-F	ACCAGGATTCAGATTTCACCC	Primers for CHIP (ORE1-P2)
P20-R	TCACCAATGGCAGTAGCAGAG
P21-F	GGTTATTGGAAAGCCACAGGA	Primers for CHIP (ORE1-P3)
P21-R	CTCCTTTAGGAGCTCTTCCTT
P22-F	CGACCAAGAAACCGAAGACAA	Primers for CHIP (ORE1-P4)
P22-R	CAAGCAACAGCTTCATTAGCG
P23-F	ATGTTTCAGCTACTTTAAGGA	Primers for CHIP (NAP-P1)
P23-R	ATTTGAATAAGATGTTGGAGT
P24-F	GTGGCTGTTTGATGACCATTT	Primers for CHIP (NAP-P2)
P24-R	GTGCGTCACTTCTTTCTTATTGG
P25-F	GAGTGGTATTTCTTCAGCCCTAG	Primers for CHIP (NAP-P3)
P25-R	ACGTTACTTGAACCGCTGTGA
P26-F	TGTTCGCTGGCTCATTTGTTG	Primers for CHIP (NAP-P4)
P26-R	ACTAGACTCCGAATCAGGTTG
PPDK-P1-F	TCAAAGGAAATGGAGTGTT	Primers for CHIP (PPDK-P1)
PPDK-P1-R	GTTGGCAATGGATTGTAC
PPDK-P2-F	AGAGCGAACAAGTACAGA	Primers for CHIP (PPDK-P2)
PPDK-P2-R	GTTTCCAAACACCATACA
PAD4-P1-F	ACCTACCTTTCACAGCAT	Primers for CHIP (PAD4-P1)
PAD4-P1-R	TTCTTGGTTTTGGTCTTT
PAD4-P2-F	CGCTTTCACCGCACTTTG	Primers for CHIP (PAD4-P2)
PAD4-P2-R	TTGGTTTCCGAGCAGAGG
LOX1-P1-F	AAAACTTCAACTTCACCCAA	Primers for CHIP (LOX1-P1)
LOX1-P1-R	CACCGTTCCTTTCACCTT
LOX1-P2-F	TTACCCAAGAAGAGGAAG	Primers for CHIP (LOX1-P2)
LOX1-P2-R	GTCTAGGCTCGATGTGAT
NAC3-P1-F	ACCAAAGGGATCGCATAA	Primers for CHIP (NAC3-P1)
NAC3-P1-R	GCCGCCCAATCTTCGTTA
NAC3-P2-F	TTAGCCAGGGAGCCAAGT	Primers for CHIP (NAC3-P2)
NAC3-P2-R	ACCGTCACCGTAACGAAT
NTL9-P1-F	TCCTAAAGGTGAGCGGACTA	Primers for CHIP (NTL9-P1)
NTL9-P1-R	TGGAAGAGGCGACAAAGA
NTL9-P2-F	TCCAAGGAGAATCCGTCTG	Primers for CHIP (NTL9-P2)
NTL9-P2-R	CTCGTACCTCGGGAATAA
REF6-F	ATAGAATTCATGGCGGTTTCAGAGCAGAG	Primers for yeast system (pGAD-T7)
REF6-R	ATAGGATCCTCACCTTTTGTTGGTCTT
REF6-F	ATACCCGGGATGGCGGTTTCAGAGCAGAG	Primers for protoplast transient expression system (pCHF3)
REF6-R	ATAGTCGACTCACCTTTTGTTGGTCTTCTTAA
NYE1-F	ATAGGTACCTCGGTTAGAGCCGAATCT	Primers for dual-luciferase reporter assay system (pGreenII 0800-LUC)
NYE1-R	AGATTCGGCTCTAACCGAGGTACCTAT
NYE1-F	ATACTCGAGATGGCGGTTTCAGAGCAGAGTCA	Primers for dexamethasone reporter assay system (pTA7002)
NYE1-R	ATAACTAGTCTAGAGTTTCTCCGGATTTGGAG
REF6-F	ATA CTCGAG ATGTGTAGTTTGTCGGCGATTAT	Primers for dexamethasone reporter assay system (pTA7002)
REF6-R	ATA ACTAGT TCACCTTTTGTTGGTCTTCTTAA
REF6C-F	ATAGGATCCCCTAGCACACGGCTTAGGGTGAG	Primers for prokaryotic expression (pGEX-4T-1)
REF6C-R	ATAGTCGACTCACCTTTTGTTGGTCTTCTTAA
NYE1-BIO-F	AAAGGAGTCTCTCTGTATTTAGTGGCGT	Probes for EMSA
NYE1-UN-F	AAAGGAGTCTCTCTGTATTTAGTGGCGT
NYE1-BIO-R	ACGCCACTAAATACAGAGAGACTCCTTT
NYE1-MU-F	AAAGGAGTCTAAAAAAAATTAGTGGCGT
NYE1-MU-R	ACGCCACTAAATTTTTTTTTACTCCTTT
NYE2-BIO-F	CAAAAAGGGTCTCTGTATTTAGTTATTA	Probes for EMSA
NYE2-UN-F	CAAAAAGGGTCTCTGTATTTAGTTATTA
NYE2-UN-R	TAATAACTAAATACAGAGACCCTTTTTG
NYE2-MU-F	CAAAAAGGGTAAAAAAAATTAGTTATTA
NYE2-MU-R	TAATAACTAAATTTTTTTCCCTTTTTG
EIN2-BIO-F	GCTAGGGTTTATCCAGAGAATGGTTCCT	Probes for EMSA
EIN2-UN-F	GCTAGGGTTTATCCAGAGAATGGTTCCT
EIN2-UN-R	CGATCCCAAATAGGTCTCTTACCAAGGA
EIN2-MU-F	GCTAGGGTTTATTTTTTTTATGGTTCCT
EIN2-MU-R	CGATCCCAAAAAAAAAAATTACCAAGGA
ORE1-BIO-F	TACTCGGATCCTCTGTTTTTACAAGACA	Probes for EMSA
ORE1-UN-F	TACTCGGATCCTCTGTTTTTACAAGACA
ORE1-UN-R	TGTCTTGTAAAAACAGAGGATCCGAGTA
ORE1-MU-F	TACTCGGATCAAAAAAAATTACAAGACA
ORE1-MU-R	TGTCTTGTAATTTTTTTTGATCCGAGTA
NAP-BIO-F	TTTACAGAGAAAACAGAGTTTGGAGAAA	Probes for EMSA
NAP-UN-F	TTTACAGAGAAAACAGAGTTTGGAGAAA
NAP-UN-R	TTTCTCCAAACTCTGTTTTCTCTGTAAA
NAP-MU-F	TTTACAAAAAAAAAAAAATTTGGAGAAA
NAP-MU-R	TTTCTCCAAATTTTTTTTTTTTTGTAAA

## Sheet: Sheet2
			TCACCACCACTCTCGTTGACTTGACTTGGCTCTGCTCGTCAATGGTTATCTTCGATC
